# Supplementary material for: The Golgi associated ERI3 is a Flavivirus host factor
Source: Sci Rep. 2016 Sep 29;6:34379. doi: 10.1038/srep34379 (PMC5041148; doi:10.1038/srep34379)
Supplement: Supplementary Dataset 1 [file srep34379-s2.xls]

## Sheet: Pos strand RBPs
		Forward experiment			Forward experiment			Reverse experiment
HUGO Gene Names	Mol. Weight [kDa]	Ratio H/L G218L5	Ratio H/L Normalized G218L5	Ratio H/L Count G218L5	Ratio H/L G218L6	Ratio H/L Normalized G218L6	Ratio H/L Count G218L6	Ratio H/L G218L7	Ratio H/L Normalized G218L7	Ratio H/L Count G218L7
G3BP2	54.12	10.723	22.628	33	12.753	16.267	53	0.016195	0.045586	44
A1CF	65.202	6.7612	14.902	60	7.8989	11.604	82	0.018779	0.052676	74
HNRPDL	46.437	3.2142	8.0558	21	4.5717	7.4887	23	0.061379	0.16539	32
QKI	37.67	2.3055	6.3634	3	2.6246	4.5684	4	0.12321	0.33573	9
G3BP1	52.164	2.5982	5.7793	10	1.9427	3.2366	14	0.19928	0.57024	17
MKRN2	46.94	1.8131	5.6105	3	1.2894	2.1141	4	0.10698	0.38188	3
CNBP	19.463	1.8911	5.2091	10	3.1881	5.1757	12	0.06246	0.18357	14
TFAM	29.096	1.6335	4.2957	13	2.1861	3.6521	17	0.17819	0.54161	19
HNRNPAB	30.588	1.6813	4.0754	39	2.1215	3.2856	34	0.11878	0.33066	44
HNRNPA1	38.746	1.5283	3.9671	46	2.3739	3.9028	46	0.077986	0.2258	61
HNRNPA3	39.594	1.3193	3.4439	28	1.9108	3.1091	25	0.079539	0.23573	34
RALY	32.55	1.3958	3.3803	15	2.152	3.7068	23	0.13723	0.38606	23
DAZAP1	43.383	1.3552	3.3743	11	2.1784	3.3902	10	0.15566	0.44034	16
HNRNPA2B1	37.429	1.2869	3.3289	43	1.5851	2.6586	53	0.095769	0.26682	85
LSM1	15.179	1.0377	3.3039	4	1.2207	1.9743	6	0.24994	0.69261	8
MSI2	35.196	1.2573	3.0916	4	1.657	2.6038	10	0.1433	0.41059	14
HNRNPD	38.434	1.2631	3.0578	46	2.0634	3.0407	38	0.13948	0.39016	56
SRSF2	25.387	1.2401	2.9777	64	1.8739	3.1157	60	0.11734	0.3394	73
U2AF1	27.872	1.2092	2.9674	15	1.8223	2.5235	13	0.14896	0.40431	16
TRIM71	93.384	1.3663	2.8963	88	2.3596	3.3045	85	0.098685	0.27823	114
ERI3	37.238	1.1444	2.8428	7	1.6027	2.3336	5	0.13476	0.38305	8
ZNF326	65.695	1.4477	2.8365	5	2.1141	2.9207	6	0.16527	0.45553	4
HNRNPC	33.67	1.0456	2.5859	51	1.3466	2.1398	51	0.22988	0.67098	58
PABPN1	37.198	0.91874	2.3524	2	0.9504	1.6016	2	0.1026	0.33379	6
HNRNPA0	30.84	0.85733	2.2234	38	0.97848	1.5663	42	0.26184	0.73347	38
CHMP4B	24.95	0.77911	2.2069	8	0.91914	1.5947	8	0.17853	0.50447	5
RBM3	17.17	0.68701	2.1874	4	0.88912	1.5104	4	0.14411	0.53842	4
U2AF2	53.5	0.99547	2.1726	36	1.3262	1.7413	24	0.13943	0.42211	37
ZC3H4	140.26	1.0459	2.1687	4	1.444	1.9827	3	0.15136	0.51171	5
AKAP8	76.107	0.81286	2.1489	3	1.2368	1.856	4	0.225	0.6013	3
BOP1	83.629	1.0038	2.1043	10	1.1764	2.0175	6	0.21933	0.60662	18
SRSF3	19.329	0.82175	2.0243	44	1.1504	1.8031	45	0.16718	0.48771	49
BTF3	22.168	0.7287	2.0088	2	0.90091	1.395	6	0.29325	0.85468	4
PUS7	75.035	0.96411	2.0029	2	1.0807	1.7357	3	0.19039	0.51511	12
CSDE1	93.741	1.3406	1.9552	4	1.6733	2.1185	6	0.13338	0.36427	12
PATL1	86.849	0.89364	1.9519	10	1.0655	1.6567	5	0.2291	0.64318	10
IFIT5	55.846	0.90574	1.9446	14	1.5932	2.2376	12	0.19283	0.52671	20

## Sheet: New screen v Ward et al 2011
Overlapping hits from new screen and Ward et al 2011
HUGO Gene Names
CNBP
CSDE1
ERI3
G3BP1
G3BP2
HNRNPA1
HNRNPA2B1
HNRNPA3
HNRNPAB
HNRNPD
HNRPDL
IFIT5
LSM1
MKRN2
MSI2
PABPN1
RALY
SRSF2
TFAM
U2AF1
U2AF2

## Sheet: Raw Data
Quantification software: MaxQuant v1.2.0.18
Search parameters: precursor tolerance - 7 ppm, MS/MS tolerance - 0.5 Da
Modifications: Acetyl (Protein N-term), Oxidation (M), Arginine-13C615N4 (R-full), Lysine-13C615N2 (K-full)
Database: ipi.human.v3.86.fasta
Min. Ratio Count: 2								Forward experiment			Forward experiment			Reverse experiment
Protein IDs	Peptide Counts (all)	Protein Names	Gene Names	Sequence Coverage [%]	Mol. Weight [kDa]	Sequence Length	PEP	Ratio H/L G218L5	Ratio H/L Normalized G218L5	Ratio H/L Count G218L5	Ratio H/L G218L6	Ratio H/L Normalized G218L6	Ratio H/L Count G218L6	Ratio H/L G218L7	Ratio H/L Normalized G218L7	Ratio H/L Count G218L7	Intensity L	Intensity H	Reverse	Contaminant
IPI00026272;IPI00216456;IPI00031562	6;6;6	Histone H2A type 1-B/E;Histone H2A.2;Histone H2A/a;Histone H2A/m;Histone H2A;Histone H2A type 1-C;Histone H2A/l;Histone H2A type 3	H2AFA;H2AFM;HIST1H2AB;HIST1H2AE;hCG_1640984;hCG_1787383;H2AFL;HIST1H2AC;HIST3H2A	57.7	14.135	130	1.8162e-189	0.54893	1.4466	2	NaN	NaN	0	NaN	NaN	0	97512	99645
IPI00328753;IPI00909030;IPI00783726;IPI00337736	2;2;2;2	CG-1 antigen;Kinectin;Kinesin receptor;Rhabdomyosarcoma antigen MU-RMS-40.19;cDNA FLJ61494, highly similar to Kinectin;KTN1 protein;cDNA FLJ43510 fis, clone PERIC2003720, highly similar to Kinectin;Kinectin 1 (Kinesin receptor);cDNA FLJ31308 fis, clone LIVER1000139, highly similar to Kinectin	CG1;KIAA0004;KTN1	1.4	156.27	1357	0.0040847	0.54282	1.3899	2	NaN	NaN	0	NaN	NaN	1	348210	273570
IPI00011077	3	39S ribosomal protein L32, mitochondrial;cDNA, FLJ93927, Homo sapiens mitochondrial ribosomal protein L32 (MRPL32), nucleargene encoding mitochondrial protein, mRNA;Mitochondrial ribosomal protein L32;Mitochondrial ribosomal protein L32, isoform CRA_d	HSPC283;MRPL32;hCG_19886;tcag7.484	22.7	22.913	203	1.3418e-23	0.48252	1.3179	3	NaN	NaN	0	NaN	NaN	0	274340	239500
IPI00479144	1		zinc finger protein 208	1.2	147.49	1280	0.0063213	0.92198	1.2986	2	NaN	NaN	1	NaN	NaN	0	274170	295520
IPI00026606	1	Surfeit locus protein 6;cDNA FLJ30322 fis, clone BRACE2006703, highly similar to Surfeit locus protein 6	SURF6;SURF-6	3	41.45	361	0.0024858	0.4639	1.1486	3	NaN	NaN	0	NaN	NaN	1	85389	60495
IPI00235647	2	rRNA/tRNA 2-O-methyltransferase fibrillarin-like protein 1	FBLL1	6.6	34.675	333	0.00044265	0.50997	1.1138	2	NaN	NaN	1	NaN	NaN	1	421290	458290
IPI00981425	1		Similar to Olfactory receptor, family 4, subfamily C, member 13	6.1	23.741	213	0.0054673	0.45734	0.88623	2	NaN	NaN	0	NaN	NaN	1	76014	99870
IPI00005050	1	28S ribosomal protein S14, mitochondrial;cDNA, FLJ92019, highly similar to Homo sapiens mitochondrial ribosomal protein S14 (MRPS14), nuclear gene encoding mitochondrial protein, mRNA;Mitochondrial ribosomal protein S14	MRPS14	10.2	15.139	128	1.8595e-10	0.31774	0.84031	2	NaN	NaN	1	NaN	NaN	0	296290	169770
IPI00411816;IPI00946567;IPI00909438	2;2;1	39S ribosomal protein L2, mitochondrial;Putative uncharacterized protein MRPL2;cDNA FLJ57498, highly similar to Homo sapiens mitochondrial ribosomal protein L2 (MRPL2), mRNA	CGI-22;MRPL2	15.4	33.3	305	3.6877e-32	0.31293	0.80833	3	NaN	NaN	0	NaN	NaN	0	744350	291290
IPI00181617;IPI00658072;IPI00930315;IPI00930357;IPI00514231;IPI00945774	2;2;2;2;2;1	RNA-binding motif protein 34;RNA-binding protein 34;Novel protein	KIAA0117;RBM34;RP11-739C15.1-008;RP11-739C15.1-007	5.3	48.564	430	0.0093405	0.27464	0.72409	3	NaN	NaN	0	NaN	NaN	0	95822	83264
IPI00967429	1	cDNA FLJ55802, highly similar to Protein RUFY3	cDNA FLJ55802, highly similar to Protein RUFY3	2	51.401	453	0.075258	0.22173	0.70612	2	NaN	NaN	1	NaN	NaN	0	510310	195070
IPI00922464;IPI00943919;IPI00922249;IPI00943692	2;2;2;1	Putative uncharacterized protein FAM157B	FAM157B	7.3	43.129	384	0.0052884	0.24534	0.65622	2	NaN	NaN	1	NaN	NaN	0	306000	279330
IPI00153032;IPI00976944	1;1	Protein LTV1 homolog;cDNA FLJ61396	C6orf93;LTV1	2.5	54.854	475	4.3494e-15	0.20441	0.64327	2	NaN	NaN	0	NaN	NaN	1	84909	57899
IPI00956271;IPI00152542	2;2	DMXL2 protein;DmX-like protein 2;Rabconnectin-3	DMXL2;KIAA0856	1.1	339.72	3037	0.038789	0.25649	0.59122	3	NaN	NaN	1	NaN	NaN	0	420950	118590
IPI00793201;IPI00006252;IPI00910647	2;2;1	Aminoacyl tRNA synthase complex-interacting multifunctional protein 1;Endothelial monocyte-activating polypeptide 2;Endothelial monocyte-activating polypeptide II;Multisynthase complex auxiliary component p43;Small inducible cytokine subfamily E member 1;cDNA FLJ52127, highly similar to Multisynthetase complex auxiliary component p43	AIMP1;EMAP2;SCYE1	11.6	37.039	336	1.226e-08	0.21933	0.5791	4	NaN	NaN	0	NaN	NaN	0	456840	138580
IPI00334190;IPI00908723	1;1	EPB72-like protein 2;Stomatin-like protein 2;cDNA FLJ61039, highly similar to Stomatin-like protein 2	HSPC108;SLP2;STOML2	4.2	38.534	356	0.0020836	0.15147	0.40242	2	NaN	NaN	0	NaN	NaN	0	155950	30146
IPI00010303;IPI00022204;IPI00412407;IPI00307466;IPI00657650;IPI00796607	3;3;3;3;2;2	Leupin;Peptidase inhibitor 11;Serpin B4;Squamous cell carcinoma antigen 2;cDNA FLJ75229, highly similar to Homo sapiens serpin peptidase inhibitor, clade B (ovalbumin), member 4 (SERPINB4), mRNA;Protein T4-A;Serpin B3;Squamous cell carcinoma antigen 1;Squamous cell carcinoma antigen-1 isoform SCCA-PD;SCCA2b;Serpin peptidase inhibitor, clade B (Ovalbumin), member 4, isoform CRA_a;Putative uncharac…	PI11;SCCA2;SERPINB4;SCCA;SCCA1;SERPINB3;hCG_1775797	7.9	44.853	390	0.0053866	0.11335	0.22895	4	NaN	NaN	0	NaN	NaN	0	236490	85881
IPI00219221	2	Galectin-7;HKL-14;p53-induced gene 1 protein;PI7	LGALS7;LGALS7B;PIG1	15.4	15.075	136	0.0113	0.11503	0.22201	3	NaN	NaN	0	NaN	NaN	0	280410	13469
IPI00964791	1		Uncharacterized protein	3.6	52.748	468	0.006329	0.10923	0.21594	2	NaN	NaN	0	NaN	NaN	0	214910	26434
IPI00450768;CON__Q04695;IPI00240503;IPI00180956;IPI00793646;IPI00304458;CON__Q9C075;CON__Q99PS0	17;17;10;9;3;1;1;1	39.1;Cytokeratin-17;Keratin, type I cytoskeletal 17;Keratin-17;cDNA FLJ56708, highly similar to Keratin, type I cytoskeletal 17;Radiated keratinocyte mRNA 266 (keratin-related protein);Putative uncharacterized protein ENSP00000382160	KRT17	40	48.105	432	8.9656e-142	0.08935	0.16717	15	NaN	NaN	1	NaN	NaN	0	1681700	1371500		+
IPI00017987;IPI00304903;IPI00914840;IPI00873761	2;2;1;1	19 kDa pancornulin;Cornifin-A;Small proline-rich protein IA;SPRK;14.9 kDa pancornulin;Cornifin-B;Small proline-rich protein IB;Putative uncharacterized protein;Small proline rich protein	SPRR1A;SPRR1B	27	9.8774	89	0.015464	0.054759	0.10615	2	NaN	NaN	0	NaN	NaN	1	676830	367500
IPI00219806;IPI00328396	3;1	Protein S100-A7;Psoriasin;S100 calcium-binding protein A7	PSOR1;S100A7;S100A7C	42.6	11.471	101	1.0057e-11	0.02921	0.056671	6	NaN	NaN	0	NaN	NaN	0	733640	340020
IPI00027462	4	Calgranulin-B;Calprotectin L1H subunit;Leukocyte L1 complex heavy chain;Migration inhibitory factor-related protein 14;Protein S100-A9;S100 calcium-binding protein A9;cDNA, FLJ92148, highly similar to Homo sapiens S100 calcium binding protein A9 (calgranulin B) (S100A9), mRNA	CAGB;CFAG;MRP14;S100A9	43.9	13.242	114	1.2809e-18	0.016671	0.031192	9	NaN	NaN	0	NaN	NaN	0	2962300	51164
IPI00007047	3	Calgranulin-A;Calprotectin L1L subunit;Cystic fibrosis antigen;Leukocyte L1 complex light chain;Migration inhibitory factor-related protein 8;Protein S100-A8;S100 calcium-binding protein A8;Urinary stone protein band A	CAGA;CFAG;MRP8;S100A8	31.2	10.834	93	3.7078e-43	0.0046697	0.0087371	6	NaN	NaN	0	NaN	NaN	0	2046900	1369900
IPI00020973;IPI00940499;IPI00220048;IPI00945522;IPI00006232;IPI00171460;IPI00220052	1;1;1;1;1;1;1	cAMP-specific 3,5-cyclic phosphodiesterase 4A;DPDE2;PDE46;CAMP specific phosphodiesterase variant PDE4A-10	DPDE2;PDE4A	1.9	98.142	886	0.00046329	791.34	1903	2	290.19	487.59	2	NaN	NaN	0	174020	123030000
IPI00297455	2	A-kinase anchor protein 8-like;Helicase A-binding protein 95;Homologous to AKAP95 protein;Neighbor of A-kinase-anchoring protein 95;A kinase (PRKA) anchor protein 8-like, isoform CRA_d;cDNA FLJ10732 fis, clone NT2RP3001384, highly similar to A-kinase anchor protein 8;cDNA FLJ58398, highly similar to A-kinase anchor protein 8;Putative uncharacterized protein DKFZp434L0650	AKAP8L;HRIHFB2018;NAKAP;NAKAP95;hCG_36782;DKFZp434L0650	4	71.648	646	5.598e-09	0.81474	1.5899	2	1.4432	1.9783	2	NaN	NaN	1	71621	123100
IPI01010558;IPI00552988;IPI00973514;IPI00553004;IPI00015980;IPI00979039	1;1;1;1;1;1	Multi-PDZ domain protein 1;Multiple PDZ domain protein;cDNA FLJ54707, highly similar to Multiple PDZ domain protein;MPDZ protein	MPDZ;MUPP1	0.6	223.12	2084	0.020284	NaN	NaN	0	0.97075	1.4395	2	NaN	NaN	1	253870	240060
IPI00291764;IPI00255316;IPI00220855;IPI00081836;IPI00552873;IPI01015339;IPI00102165;IPI00930144	6;6;6;6;6;5;5;5	Histone H2A type 1;Histone H2A/p;Histone H2A;Histone H2A type 1-D;Histone H2A.3;Histone H2A/g;Histone H2A.J;Histone H2A type 1-H;Histone H2A/s;Histone H2A type 1-J;Histone H2A/e	H2AFC;H2AFD;H2AFI;H2AFN;H2AFP;HIST1H2AG;HIST1H2AI;HIST1H2AK;HIST1H2AL;HIST1H2AM;hCG_1640463;hCG_1640467;hCG_1641458;hCG_1643754;hCG_1743060;H2AFG;HIST1H2AD;H2AFJ;HIST1H2AH;hCG_1640359;H2AFE;HIST1H2AJ	57.7	14.091	130	1.5415e-212	NaN	NaN	0	0.81427	1.3719	2	NaN	NaN	1	139950	121150
IPI00924692;IPI00006571;IPI00929228	1;1;1	Tudor domain-containing protein 3	TDRD3	1.5	83.102	744	0.075334	0.78681	1.5825	2	0.93926	1.356	3	NaN	NaN	0	3389500	861380
IPI00291467;IPI00645646	4;3	Adenine nucleotide translocator 3;ADP,ATP carrier protein 3;ADP,ATP carrier protein, isoform T2;ADP/ATP translocase 3;Solute carrier family 25 member 6;ADP/ATP translocase;ADP,ATP carrier protein, liver isoform T2 variant;cDNA, FLJ92654, highly similar to Homo sapiens solute carrier family 25 (mitochondrial carrier; adenine nucleotide translocator), member 6 (SLC25A6), mRNA;SLC25A6 protein;Solute…	ANT3;CDABP0051;SLC25A6;hCG_1746794	16.8	32.866	298	1.1417e-07	NaN	NaN	0	0.82117	1.3154	5	NaN	NaN	0	203380	191960
IPI00783058;IPI00010748;IPI00852931	1;1;1	HBV-associated factor 4;Heme-oxidized IRP2 ubiquitin ligase 1;Hepatitis B virus X-associated protein 4;RanBP-type and C3HC4-type zinc finger-containing protein 1;RING finger protein 54;Ubiquitin-conjugating enzyme 7-interacting protein 3;HCG2019817, isoform CRA_b;Putative uncharacterized protein RBCK1;RanBP-type and C3HC4-type zinc finger containing 1	C20orf18;RBCK1;RNF54;UBCE7IP3;XAP3;XAP4;hCG_2019817;RP5-852M4.4-006	2	57.571	510	0.065954	NaN	NaN	0	0.9772	1.3105	2	NaN	NaN	0	20738000	24326000
IPI00790292	1	39S ribosomal protein L45, mitochondrial;cDNA FLJ61100, highly similar to 39S ribosomal protein L45, mitochondrial	MRPL45	6.1	37.775	329	1.4956e-11	0.43051	1.0638	2	0.76632	1.2722	2	NaN	NaN	1	297270	301150
IPI00465082;IPI00827821;IPI00478188;IPI00827904;IPI00827666;IPI00828071;IPI00827852;IPI00828127;IPI00827945;IPI00828090;IPI00827997;IPI00827493;IPI00478993;IPI00940089;IPI00329556	2;2;2;2;2;2;2;2;2;2;2;2;1;1;1	Cytokine receptor-like 3;GLM-R;Gp130-like monocyte receptor;Interleukin-31 receptor subunit alpha;ZcytoR17;cDNA FLJ60735, highly similar to Homo sapiens interleukin 31 receptor A (IL31RA), mRNA;WD repeat-containing protein C10orf79;Novel protein;cDNA FLJ56982	CRL3;GPL;IL31RA;UNQ6368/PRO21073/PRO21384;C10orf79;RP11-373N18.2;RP11-373N18.2-003	1.7	86.48	764	0.02662	0.57061	0.8856	2	1.0659	1.2685	3	NaN	NaN	1	1308100	603310
IPI01009057;IPI01008877;IPI00019385;IPI00647421;IPI00646864	2;2;2;2;2	Signal sequence receptor subunit delta;Translocon-associated protein subunit delta;Putative uncharacterized protein SSR4	SSR4;TRAPD	16.3	20.213	184	7.1224e-07	0.4084	1.2979	4	0.7345	1.2438	5	NaN	NaN	1	318060	212220
REV__IPI00375156;REV__IPI00788186;REV__IPI00027007	1;1;1	Putative neutrophil cytosol factor 1B;Putative SH3 and PX domain-containing protein 1B;47 kDa autosomal chronic granulomatous disease protein;47 kDa neutrophil oxidase factor;NCF-47K;Neutrophil cytosol factor 1;Neutrophil NADPH oxidase factor 1;Nox organizer 2;Nox-organizing protein 2;p47-phox;SH3 and PX domain-containing protein 1A;Putative neutrophil cytosol factor 1C;Putative SH3 and PX domain…	NCF1B;SH3PXD1B;NCF1;NOXO2;SH3PXD1A;NCF1C;SH3PXD1C	3.6	44.816	391	0.014514	NaN	NaN	1	0.97391	1.1542	2	NaN	NaN	0	440430	425390	+
IPI00985353;IPI00642971;IPI00982982;IPI01009986;IPI00023048;IPI00975963;IPI00064086;IPI00979002;IPI00984173;IPI00977285;IPI00976589;IPI00981462;IPI00978462;IPI00979705;IPI00981244;IPI00980105	1;1;1;1;1;1;1;1;1;1;1;1;1;1;1;1	cDNA, FLJ95068, highly similar to Homo sapiens eukaryotic translation elongation factor 1 delta (guanine nucleotide exchange protein) (EEF1D), transcript variant 1, mRNA;Antigen NY-CO-4;Elongation factor 1-delta;Eukaryotic translation elongation factor 1 delta (Guanine nucleotide exchange protein), isoform CRA_b;FP1047;cDNA: FLJ20897 fis, clone ADKA03573;EEF1D protein;Eukaryotic translation elong…	EEF1D;EF1D;hCG_1994718	1.7	76.569	697	0.00021254	NaN	NaN	0	0.72603	1.079	2	NaN	NaN	0	164370	43225
IPI00003311	2	DNA-directed RNA polymerase III subunit L;DNA-directed RNA polymerases I, II, and III subunit RPABC5;RNA polymerase II 7.6 kDa subunit;RPB10 homolog	POLR2L	29.9	7.645	67	0.0011845	0.40299	1.048	3	0.67792	1.0724	3	NaN	NaN	1	212990	453670
IPI00744015;IPI01015321;IPI00827859;IPI00302712;IPI00915993;IPI00216348;IPI00827813;IPI00917978;IPI00412601;IPI00917180;IPI00917325;IPI00915884;IPI00917685;IPI00917785	2;2;2;2;2;2;2;1;1;1;1;1;1;1	Cytoplasmic dynein 1 intermediate chain 2;Cytoplasmic dynein intermediate chain 2;Dynein intermediate chain 2, cytosolic;cDNA FLJ53290, highly similar to Cytoplasmic dynein 1 intermediate chain 2;Dynein, cytoplasmic, intermediate polypeptide 2 variant;cDNA, FLJ79018, highly similar to Cytoplasmic dynein 1 intermediate chain 2;cDNA FLJ55471, highly similar to Cytoplasmic dynein 1 intermediate chai…	DNCI2;DNCIC2;DYNC1I2	3.3	71.456	638	0.0050106	NaN	NaN	0	0.68576	1.0608	5	NaN	NaN	0	203000	158330
IPI00027626;IPI01013273;IPI00552590;IPI00220656;IPI00908488;IPI00910226;IPI01013629	2;2;2;1;1;1;1	Acute morphine dependence-related protein 2;CCT-zeta-1;HTR3;T-complex protein 1 subunit zeta;Tcp20;cDNA, FLJ94440, highly similar to Homo sapiens chaperonin containing TCP1, subunit 6A (zeta 1)(CCT6A), mRNA;Chaperonin containing TCP1, subunit 6A isoform a variant;Chaperonin subunit 6A;cDNA FLJ52344, highly similar to T-complex protein 1 subunit zeta;cDNA, FLJ79129, highly similar to T-complex pro…	CCT6;CCT6A;CCTZ;CCT6B	5.8	58.024	531	0.012025	NaN	NaN	1	0.73926	1.0061	4	NaN	NaN	1	580610	434270
IPI00029623;IPI00867679	2;2	27 kDa prosomal protein;Macropain iota chain;Multicatalytic endopeptidase complex iota chain;Proteasome iota chain;Proteasome subunit alpha type-6;cDNA FLJ52022, highly similar to Proteasome subunit alpha type 6 (EC 3.4.25.1);cDNA, FLJ79122, highly similar to Proteasome subunit alpha type 6 (EC 3.4.25.1);cDNA FLJ51729, highly similar to Proteasome subunit alpha type 6 (EC 3.4.25.1);Proteasome (Pr…	PROS27;PSMA6;hCG_21177	10.2	27.399	246	1.0975e-26	NaN	NaN	0	0.66278	0.99672	3	NaN	NaN	1	352810	224390
IPI00007089	2	Hairy cell leukemia protein 1;Ribosome biogenesis protein NSA2 homolog;TGF-beta-inducible nuclear protein 1;cDNA, FLJ94393, Homo sapiens TGF beta-inducible nuclear protein 1 (TINP1), mRNA;TGF beta-inducible nuclear protein 1;TGF-beta inducible nuclear protein	HUSSY-29;NSA2;TINP1;CDK105;hCG_38199	7.7	30.065	260	0.038123	NaN	NaN	1	0.61091	0.98376	2	NaN	NaN	0	50417	120430
IPI00307259;IPI00410315	3;1	DnaJ homolog subfamily C member 13;Required for receptor-mediated endocytosis 8;DnaJ (Hsp40) homolog, subfamily C, member 13;cDNA FLJ13106 fis, clone NT2RP3002455, highly similar to DnaJ homolog subfamily C member 13	DNAJC13;KIAA0678;RME8	1.5	254.41	2243	0.0064455	NaN	NaN	0	0.63247	0.96329	6	NaN	NaN	0	100800	70360
IPI00102815;IPI00843861;IPI01011390	5;5;2	Factor for adipocyte differentiation 24;NOC3-like protein;Nucleolar complex protein 3 homolog;Nucleolar complex-associated protein 3-like protein;cDNA FLJ77615, highly similar to Homo sapiens nucleolar complex associated 3 homolog (S. cerevisiae) (NOC3L), mRNA;cDNA FLJ59781, highly similar to Nucleolar complex protein 3 homolog;Putative uncharacterized protein NOC3L	AD24;C10orf117;FAD24;NOC3L	6.8	92.547	800	8.0226e-06	0.5557	1.1371	3	0.63575	0.91121	14	NaN	NaN	1	370660	281430
IPI00219622;IPI00927830;IPI00925799;IPI00924522	2;1;1;1	Macropain subunit C3;Multicatalytic endopeptidase complex subunit C3;Proteasome component C3;Proteasome subunit alpha type-2;Proteasome subunit alpha type;Putative uncharacterized protein PSMA2	HC3;PSC3;PSMA2	17.1	25.898	234	7.9655e-10	NaN	NaN	0	0.58047	0.87466	3	NaN	NaN	1	295230	192400
IPI00746934;IPI00843999;IPI00640981;IPI00646605;IPI00180305	4;4;4;4;4	600 kDa retinoblastoma protein-associated factor;E3 ubiquitin-protein ligase UBR4;N-recognin-4;Retinoblastoma-associated factor of 600 kDa;Zinc finger UBR1-type protein 1	KIAA0462;KIAA1307;RBAF600;UBR4;ZUBR1	1	575.95	5204	8.2464e-09	NaN	NaN	1	0.56579	0.84977	8	NaN	NaN	0	661840	220160
IPI00022827;IPI00247439	2;2	CTCL tumor antigen se20-9;Serine/threonine-protein kinase 2;STE20-like serine/threonine-protein kinase;STE20-related serine/threonine-protein kinase;cDNA FLJ61681, highly similar to STE20-like serine/threonine-protein kinase (EC2.7.11.1)	KIAA0204;SLK;STK2	2.3	142.69	1235	0.016516	NaN	NaN	0	0.55163	0.8381	2	NaN	NaN	0	91532	110490
IPI01012859	7	Ribosomal protein L18a-like protein	Ribosomal protein L18a-like protein	41.9	15.791	136	2.7382e-90	NaN	NaN	1	0.50935	0.81683	2	NaN	NaN	0	262240	105760
IPI00927933;IPI00303722;IPI00879701	1;1;1	Protein FAM136A;cDNA, FLJ79526	FAM136A	5.7	26.776	245	0.0044038	NaN	NaN	0	0.56755	0.81309	2	NaN	NaN	1	282830	537620
IPI00297241	3	Nucleolar pre-ribosomal-associated protein 1;URB1 ribosome biogenesis 1 homolog	C21orf108;KIAA0539;NPA1;URB1	2.4	254.39	2271	0.0024724	NaN	NaN	0	0.53588	0.75093	4	NaN	NaN	0	118710	60977
IPI00031679;IPI00794701;IPI00945551;IPI00946594	2;2;2;1	Uncharacterized protein C3orf26;cDNA FLJ58983;cDNA FLJ42396 fis, clone ASTRO2001107;HCG2023567, isoform CRA_a;Putative uncharacterized protein C3orf26	C3orf26;hCG_2023567	7.9	31.884	279	0.014059	0.43965	1.1593	2	0.50846	0.71491	2	NaN	NaN	0	402320	259620
IPI00017376;IPI00956024;IPI00642931;IPI00017375;IPI01011937;IPI01011083;IPI01011543;IPI00908375	2;2;2;1;1;1;1;1	Protein transport protein Sec23B;SEC23-related protein B;cDNA FLJ55697, highly similar to Protein transport protein Sec23B;cDNA FLJ61346, highly similar to Protein transport protein Sec23B;cDNA FLJ54142, highly similar to Protein transport protein Sec23B;Sec23 homolog B (S. cerevisiae);Protein transport protein Sec23A;SEC23-related protein A;cDNA FLJ53608, highly similar to Protein transport prot…	SEC23B;RP11-379J5.1-001;SEC23A	3.5	86.478	767	5.5847e-06	NaN	NaN	0	0.44056	0.70043	4	NaN	NaN	0	199500	91214
IPI00010800;IPI00844287	2;1	Nestin;Nestin, isoform CRA_c;NES protein	Nbla00170;NES;hCG_1999207	1.4	177.44	1621	0.0023871	0.27043	0.56699	2	0.4392	0.60524	3	NaN	NaN	0	164890	286550
IPI00981087;IPI00030851;IPI00785208	2;2;2	SEC24B protein;Protein transport protein Sec24B;SEC24-related protein B;cDNA FLJ61391, highly similar to Protein transport protein Sec24B;cDNA FLJ54322, highly similar to Protein transport protein Sec24B	SEC24B	1.7	140.42	1298	0.031113	NaN	NaN	1	0.45628	0.58927	3	NaN	NaN	1	94752	52699
IPI00167560;IPI00895778;IPI00965928	1;1;1	PAP-associated domain-containing protein 4;Poly(A) RNA polymerase GLD2;Terminal uridylyltransferase 2	GLD2;PAPD4	2.9	56.027	484	0.0035953	NaN	NaN	0	0.36618	0.56202	2	NaN	NaN	1	111660	68363
IPI00908949;IPI00329633;IPI01012172;IPI00910719	2;2;2;2	cDNA FLJ53464, highly similar to Threonyl-tRNA synthetase, cytoplasmic (EC 6.1.1.3);Threonyl-tRNA synthetase variant;Threonine--tRNA ligase;Threonyl-tRNA synthetase, cytoplasmic;cDNA, FLJ96812, highly similar to Homo sapiens threonyl-tRNA synthetase (TARS), mRNA;TARS protein;cDNA FLJ38533 fis, clone HCHON2001108, highly similar to Threonyl-tRNA synthetase, cytoplasmic (EC 6.1.1.3);cDNA FLJ55705, …	TARS	2.9	86.86	756	0.00038189	NaN	NaN	0	0.32831	0.51981	2	NaN	NaN	0	60023	27768
IPI00890743;IPI00012970;IPI00890827	1;1;1	Serine/threonine-protein phosphatase 6 catalytic subunit	PPP6;PPP6C	3.8	38.946	342	0.0011312	NaN	NaN	1	0.26447	0.45265	3	NaN	NaN	1	234320	114690
IPI00967687;IPI00550375;IPI00922764;IPI00442165;IPI00922372;IPI00964370;IPI00922210;IPI00922384	4;4;4;3;3;3;2;1	Just another zinc finger protein;Zinc finger protein 346;cDNA FLJ54112, highly similar to Zinc finger protein 346;cDNA FLJ53663, highly similar to Zinc finger protein 346;Zinc finger protein 346, isoform CRA_b;cDNA FLJ60877, highly similar to Zinc finger protein 346;cDNA FLJ52564, moderately similar to Zinc finger protein 346	JAZ;ZNF346;hCG_41584	15.2	34.645	310	1.6473e-18	0.20005	0.47785	6	0.23073	0.3643	4	NaN	NaN	1	660940	771150
CON__Q8N1N4-2;CON__Q7RTT2;IPI00477227;IPI00166205;IPI01011162;IPI01021047	3;3;3;3;2;1	Cytokeratin-78;Keratin, type II cytoskeletal 78;Keratin-5b;Keratin-78;Type-II keratin Kb40;cDNA FLJ54374, highly similar to Homo sapiens keratin 78 (KRT78), mRNA	K5B;KB40;KRT78	5.2	56.964	521	1.0697e-14	NaN	NaN	1	0.13728	0.20948	2	NaN	NaN	0	75510	28005		+
IPI00418791;IPI00645688	1;1	Na(+)/H(+) exchanger 10;Sodium/hydrogen exchanger 10;Solute carrier family 9 member 10;Sperm-specific Na(+)/H(+) exchanger	SLC9A10	0.9	135.2	1177	0.025057	0.12326	0.1867	4	0.15379	0.18788	3	NaN	NaN	0	2186000	420210
IPI00848328	7		Similar to Peroxisomal enoyl-coenzyme A hydratase-like protein	25.6	35.904	320	2.1046e-22	NaN	NaN	1	NaN	NaN	0	178.62	514.49	2	347350	11582000
IPI00022536;IPI00479926;IPI00982822;IPI00745931	1;1;1;1	90 kDa ribosomal protein S6 kinase 4;Nuclear mitogen- and stress-activated protein kinase 2;Ribosomal protein kinase B;Ribosomal protein S6 kinase alpha-4;RPS6KA4 protein;cDNA FLJ51927, highly similar to Ribosomal protein S6 kinase alpha-4 (EC 2.7.11.1)	MSK2;RPS6KA4	2.6	85.605	772	0.002026	NaN	NaN	1	NaN	NaN	0	71.293	229.03	4	469430	8136600
IPI00019463;IPI00385404;IPI00807398;IPI00892809	29;28;19;6	Eukaryotic translation initiation factor 2-alpha kinase 2;Interferon-induced, double-stranded RNA-activated protein kinase;Interferon-inducible RNA-dependent protein kinase;P1/eIF-2A protein kinase;p68 kinase;Protein kinase RNA-activated;EIF2AK2 protein;Interferon-inducible double-stranded RNA-dependent protein kinase;Putative uncharacterized protein EIF2AK2	EIF2AK2;PKR;PRKR	54.1	62.094	551	0	0.10368	0.22719	125	0.11359	0.15523	114	2.5446	6.9229	92	141640000	61308000
IPI00296337;IPI00376215;IPI00786995	5;5;5	DNA-dependent protein kinase catalytic subunit;DNPK1;p460;cDNA FLJ57825, highly similar to DNA-dependent protein kinase catalytic subunit (EC 2.7.11.1)	HYRC;HYRC1;PRKDC	1.6	469.08	4128	2.0288e-05	0.11787	0.29117	3	0.64002	0.94731	9	1.761	5.1383	2	1128100	2691100
IPI00844578;IPI00921264	85;43	ATP-dependent RNA helicase A;DEAH box protein 9;Nuclear DNA helicase II;cDNA FLJ39263 fis, clone OCBBF2009571, highly similar to ATP-dependent RNA helicase A (EC 3.6.1.-);Leukophysin (ATP-dependent RNA helicase A);DHX9 protein	DDX9;DHX9;LKP;NDH2	67.1	140.96	1270	0	0.11792	0.21108	485	0.13138	0.17826	519	1.607	4.7061	321	1021100000	491720000
IPI00647020;IPI00434580;IPI00479390	2;2;2	Putative uncharacterized protein MYOM1;190 kDa connectin-associated protein;190 kDa titin-associated protein;Myomesin family member 1;Myomesin-1;EH-myomesin;cDNA FLJ56518, highly similar to Myomesin-1	MYOM1	2.1	187.76	1685	0.020958	16.582	28.272	13	7.3448	9.3676	7	1.6248	4.4556	4	1432700	6530000
IPI00000001;IPI00218609;IPI00643664;IPI00641873;IPI00645009;IPI00553038	34;34;33;33;11;1	Double-stranded RNA-binding protein Staufen homolog 1;cDNA FLJ75871, highly similar to Homo sapiens staufen, RNA binding protein (STAU), transcript variant T3, mRNA;Staufen isoform b variant;cDNA FLJ34086 fis, clone FCBBF3005320, highly similar to Double-stranded RNA-binding protein Staufen homolog 1;Staufen protein T4 variant;Staufen protein T5 variant;Staufen, RNA binding protein, homolog 1 (Dr…	STAU;STAU1;RP3-470L14.2-006;RP3-470L14.2-007	59.8	63.182	577	0	0.13917	0.30313	136	0.18676	0.25668	99	1.2287	3.5319	85	98901000	68481000
IPI00908873;IPI00216654;IPI00292387	14;13;13	140 kDa nucleolar phosphoprotein;Hepatitis C virus NS5A-transactivated protein 13;Nucleolar 130 kDa protein;Nucleolar and coiled-body phosphoprotein 1;Nucleolar phosphoprotein p130;cDNA, FLJ95131, highly similar to Homo sapiens nucleolar and coiled-body phosphoprotein 1 (NOLC1), mRNA;cDNA FLJ32193 fis, clone PLACE6002345, highly similar to Nucleolar phosphoprotein p130;NOLC1 protein;Nucleolar and…	KIAA0035;NOLC1;NS5ATP13;hCG_25636	21.1	73.744	700	2.6329e-64	0.18493	0.31536	52	0.23419	0.31248	66	1.2552	3.3578	57	24311000	14760000
IPI00219036;IPI00977554	21;21	Endoribonuclease Dicer;Helicase with RNase motif;cDNA FLJ11145 fis, clone PLACE1006626, highly similar to Endoribonuclease Dicer (EC 3.1.26.-);cDNA FLJ34194 fis, clone FCBBF3018591, highly similar to Endoribonuclease Dicer (EC 3.1.26.-);Putative uncharacterized protein DKFZp434A0427;DICER variant 4;DICER variant 2;DICER variant 3	DICER;DICER1;HERNA;KIAA0928;DKFZp434A0427	15.7	218.68	1922	6.931e-54	0.1987	0.36498	32	0.33731	0.47081	40	1.302	3.3423	20	4535300	4471400
IPI00418313;IPI00556173;IPI01018179	56;53;53	Double-stranded RNA-binding protein 76;Interleukin enhancer-binding factor 3;M-phase phosphoprotein 4;Nuclear factor associated with dsRNA;Nuclear factor of activated T-cells 90 kDa;Translational control protein 80;cDNA FLJ77456, highly similar to Homo sapiens interleukin enhancer binding factor 3, 90kDa (ILF3), transcript variant 2, mRNA	DRBF;ILF3;MPHOSPH4;NF90	65.8	95.807	898	0	0.14473	0.25981	365	0.18168	0.25226	335	1.061	3.0104	304	1074200000	522000000
IPI00782992;IPI01015893;IPI00785023;IPI00552575	18;15;7;2	300 kDa nuclear matrix antigen;Serine/arginine repetitive matrix protein 2;Serine/arginine-rich splicing factor-related nuclear matrix protein of 300 kDa;Splicing coactivator subunit SRm300;Tax-responsive enhancer element-binding protein 803;SRRM2 protein;KIAA0324	HSPC075;KIAA0324;SRL300;SRM300;SRRM2	8.1	299.61	2752	6.4943e-77	0.19988	0.41042	54	0.28202	0.43346	51	1.0634	2.853	70	31191000	10480000
REV__IPI00420029;REV__IPI00414767;REV__IPI00554783;REV__IPI00411460;REV__IPI00979014;REV__IPI00420031;REV__IPI00420030;REV__IPI00375305;REV__IPI00946396;REV__IPI00946799	1;1;1;1;1;1;1;1;1;1	Aprataxin;Forkhead-associated domain histidine triad-like protein;Aprataxin, isoform a;Aprataxin, isoform CRA_d;cDNA FLJ31110 fis, clone IMR322000223, highly similar to Aprataxin (Forkhead-associated domain histidine triad-like protein);Putative uncharacterized protein APTX	APTX;AXA1;hCG_30273;RP11-562M8.1-004;RP11-562M8.1-002;RP11-562M8.1-005	3.4	40.74	356	0.01205	0.39347	0.98865	8	0.61937	0.99161	6	0.90414	2.6975	5	26763000	18174000	+
IPI00783271;IPI01011575;IPI00917568;IPI00917844;IPI00917676;IPI00917975	28;20;6;6;5;1	130 kDa leucine-rich protein;GP130;Leucine-rich PPR motif-containing protein, mitochondrial;cDNA FLJ60080, highly similar to 130 kDa leucine-rich protein (LRP 130)	LRP130;LRPPRC	26.2	157.9	1394	4.2692e-96	0.16905	0.29133	34	0.21179	0.30491	50	0.90931	2.6388	38	8675600	10989000
IPI00642816;IPI00216125;IPI00419797	7;4;4	Signal recognition particle 9 kDa protein;cDNA FLJ76514, highly similar to Homo sapiens signal recognition particle 9kDa (SRP9), mRNA;HCG1781062;Signal recognition particle 9kDa, isoform CRA_a;Similar to signal recognition particle 9kD;Putative uncharacterized protein DKFZp564M2223;SRP9 protein	SRP9;hCG_1781062;hCG_1984300;DKFZp564M2223	64	10.112	86	1.2217e-135	0.37422	1.1368	18	0.55147	0.83939	18	0.80003	2.6178	16	145580000	86334000
IPI00009922	4	SRA stem-loop-interacting RNA-binding protein, mitochondrial	C14orf156;DC23;DC50;PD04872;SLIRP	46.8	12.349	109	4.5397e-06	0.16839	0.44258	3	0.23372	0.37973	8	0.88682	2.5955	2	748140	290780
IPI00029744;IPI00922415;IPI01014556;IPI00947310	9;7;7;6	PWP1-interacting protein 17;Single-stranded DNA-binding protein, mitochondrial;cDNA, FLJ93504, Homo sapiens single-stranded DNA binding protein 1 (SSBP1), mRNA;Single-stranded DNA binding protein 1;Single-stranded DNA binding protein 1, isoform CRA_a;cDNA FLJ51825, highly similar to Single-stranded DNA-binding protein, mitochondrial;Single-stranded DNA binding protein 1, isoform CRA_c;Putative un…	SSBP;SSBP1;hCG_2014251;tcag7.401	60.1	17.259	148	0	0.18651	0.53357	23	0.31487	0.52454	25	0.80574	2.5896	25	29144000	12112000
IPI00295889;IPI00980207;IPI00964362;IPI00807414;IPI00964948;IPI00967730	13;12;7;5;4;4	Signal recognition particle 19 kDa protein	SRP19	68.1	16.156	144	0	0.25128	0.68466	46	0.36347	0.58286	41	0.84255	2.5837	46	134550000	76949000
REV__IPI00979417;REV__IPI00739915	1;1	Putative tubulin beta chain-like protein ENSP00000290377	>IPI:IPI00979417.1|REFSEQ:NP_064424 Tax_Id=9606 Gene_Symbol=TUBB4Q putative tubulin beta-4q chain;>IPI:IPI00739915.3|SWISS-PROT:A6NKZ8|H-INV:HIT000272838 Tax_Id=9606 Gene_Symbol=TUBBP5 Putative tubulin beta chain-like protein ENSP00000290377	2.5	48.487	434	0.0095092	0.2665	0.83849	2	NaN	NaN	1	0.68427	2.5404	2	2240800	1144600	+
IPI00005198;IPI00641665;IPI00643578	31;10;9	Interleukin enhancer-binding factor 2;Nuclear factor of activated T-cells 45 kDa;cDNA FLJ51660, highly similar to Interleukin enhancer-binding factor 2;Interleukin enhancer binding factor 2 variant	ILF2;NF45;PRO3063	90.5	43.062	390	0	0.17811	0.42205	149	0.22136	0.32348	106	0.86185	2.4168	120	557510000	206950000
IPI00000494;IPI00640037	25;23	60S ribosomal protein L5;cDNA, FLJ95579, Homo sapiens ribosomal protein L5 (RPL5), mRNA;Ribosomal protein L5;Ribosomal protein L5, isoform CRA_c;Ribosomal protein L5 variant;Ribosomal protein L5, isoform CRA_a;RPL5 protein;cDNA FLJ38496 fis, clone FELIV1000137, highly similar to 60S RIBOSOMAL PROTEIN L5;Ribosomal protein L5, isoform CRA_b	MSTP030;RPL5;hCG_2028912;RP4-716F6.1-006	51.2	34.362	297	0	0.39721	0.94932	225	0.54275	0.83568	277	0.80408	2.2767	260	1223800000	995630000
REV__IPI00016457;REV__IPI00514595;REV__IPI00029140;REV__IPI00853033	1;1;1;1	Carnitine acetyltransferase;Carnitine O-acetyltransferase;Putative uncharacterized protein CRAT	CAT1;CRAT;RP11-247A12.5-010	1.8	70.857	626	0.015511	0.36509	0.95319	4	0.48479	0.76415	4	0.80683	2.2349	4	4125000	2546100	+
IPI00301104;IPI00642999;IPI00643514	1;1;1	Cancer/testis antigen 1.10;MAGE-10 antigen;Melanoma-associated antigen 10;cDNA, FLJ94870, highly similar to Homo sapiens melanoma antigen, family A, 10 (MAGEA10), mRNA;Putative uncharacterized protein MAGEA10	MAGE10;MAGEA10	3	40.78	369	1.0947e-05	0.33364	0.77368	2	NaN	NaN	1	0.82778	2.2295	2	444030	268070
IPI00298788;IPI00414335;IPI00298789;IPI00219330;IPI00556364	55;52;52;52;33	Double-stranded RNA-binding protein 76;Interleukin enhancer-binding factor 3;M-phase phosphoprotein 4;Nuclear factor associated with dsRNA;Nuclear factor of activated T-cells 90 kDa;Translational control protein 80;Putative uncharacterized protein ILF3;cDNA FLJ58050, highly similar to Interleukin enhancer-binding factor 3;cDNA FLJ58801, highly similar to Interleukin enhancer-binding factor 3;Inte…	DRBF;ILF3;MPHOSPH4;NF90	65.7	95.337	894	0	0.10811	0.13207	5	0.14145	0.16801	4	0.76747	2.1964	2	2606100	655390
IPI00027831;IPI00847896;IPI00909965	13;12;5	Glutamate-rich WD repeat-containing protein 1;CDW4/GRWD1;Glutamate-rich WD repeat containing 1;cDNA, FLJ96709, highly similar to Homo sapiens glutamate rich WD repeat protein GRWD (GRWD), mRNA;cDNA FLJ90195 fis, clone MAMMA1001310;Putative uncharacterized protein DKFZp564C172	GRWD;GRWD1;KIAA1942;WDR28;hCG_15273;DKFZp564C172	39.9	49.419	446	0	0.2494	0.63076	35	0.32295	0.5195	18	0.77447	2.1603	23	19098000	10630000
IPI00074010;IPI00783033;IPI00945792;IPI00794622	5;5;5;5	Queuine tRNA-ribosyltransferase domain-containing protein 1;Queuine tRNA-ribosyltransferase subunit QTRTD1;cDNA FLJ51987, highly similar to Homo sapiens queuine tRNA-ribosyltransferase domain containing 1 (QTRTD1), mRNA;cDNA FLJ54300, highly similar to Homo sapiens queuine tRNA-ribosyltransferase domain containing 1 (QTRTD1), mRNA	QTRTD1	18.5	48.203	427	4.2848e-48	0.29683	0.78911	6	0.43364	0.75155	3	0.64338	2.1435	7	1020200	1102800
IPI00027445;IPI00966091;IPI00942264;IPI00910031;IPI00908759;IPI00940266;IPI00909584;IPI00966936;IPI00968063	13;12;11;10;9;8;7;6;3	Histidine--tRNA ligase;Histidine--tRNA ligase-like;Probable histidyl-tRNA synthetase, mitochondrial;cDNA, FLJ93437, highly similar to Homo sapiens histidyl-tRNA synthetase-like (HARSL), mRNA;cDNA FLJ50406, highly similar to Histidyl-tRNA synthetase homolog (EC 6.1.1.21);Histidyl-tRNA synthetase-like, isoform CRA_a;Putative uncharacterized protein HARS2;cDNA FLJ50437, highly similar to Histidyl-tR…	HARS2;HARSL;HARSR;HO3;hCG_1982406	31.4	56.888	506	1.0581e-94	0.29603	0.61999	23	0.41093	0.57829	11	0.76574	2.1245	16	6405600	24455000
IPI00644431;IPI00940237;IPI00166874;IPI00062206	6;6;3;3	cDNA FLJ55484, highly similar to ATP-dependent RNA helicase DDX39 (EC 3.6.1.-);ATP-dependent RNA helicase DDX39;DEAD box protein 39;Nuclear RNA helicase URH49;Putative uncharacterized protein DKFZp547B159;DDX39 protein;DEAD (Asp-Glu-Ala-Asp) box polypeptide 39, isoform CRA_c;DEAD (Asp-Glu-Ala-Asp) box polypeptide 39 transcript variant	DDX39;DKFZp547B159;hCG_1776331	12.8	53.696	470	8.9941e-47	0.75367	1.7485	2	1.0859	1.6436	2	0.80366	2.1185	2	241840	216080
IPI00293434	10	18 kDa Alu RNA-binding protein;Signal recognition particle 14 kDa protein	SRP14	45.6	14.57	136	0	0.32285	0.81244	50	0.42487	0.73135	54	0.70819	2.0963	58	221610000	125960000
IPI00219871;IPI00924467;IPI00924875;IPI00924695	3;3;3;1	N-alpha-acetyltransferase 38, NatC auxiliary subunit;U6 snRNA-associated Sm-like protein LSm8;cDNA, FLJ92203, Homo sapiens LSM8 homolog, U6 small nuclear RNA associated (S.cerevisiae) (LSM8), mRNA;LSM8 homolog, U6 small nuclear RNA associated (S. cerevisiae);LSM8 homolog, U6 small nuclear RNA associated (S. cerevisiae), isoform CRA_b;Putative uncharacterized protein NAA38	LSM8;NAA38;hCG_14869;tcag7.58	37.5	10.403	96	1.806e-13	0.32702	1.0394	6	0.472	0.79736	6	0.5641	2.0934	6	1282500	779510
IPI00828098;IPI00965321;IPI00470478	2;1;1	ALK lymphoma oligomerization partner on chromosome 17;Protein ALO17;Putative uncharacterized protein ENSP00000396478;RING finger protein 213	ALO17;KIAA1618;C17orf27;KIAA1554;RNF213	0.7	596.48	5256	0.03243	0.8578	1.5855	3	NaN	NaN	1	0.79526	2.0723	3	1235200	9924100
IPI00007423;IPI00759824;IPI00647001;IPI00887411	11;11;5;2	Acidic leucine-rich nuclear phosphoprotein 32 family member B;Acidic protein rich in leucines;Putative HLA-DR-associated protein I-2;Silver-stainable protein SSP29;Acidic (Leucine-rich) nuclear phosphoprotein 32 family, member B variant	ANP32B;APRIL;PHAPI2	35.1	28.787	251	2.4736e-299	0.2597	0.70005	29	0.34045	0.56291	37	0.63583	2.0449	37	42446000	29719000
IPI00027107	35	Elongation factor Tu, mitochondrial;P43	TUFM	71.2	49.874	455	0	0.27268	0.67625	142	0.36201	0.58353	102	0.68551	2.0433	108	335210000	234680000
IPI00815713;IPI00815944;IPI00815731;IPI00914061;IPI00165041;IPI00969501;IPI00298696;IPI00555853;IPI00909120;IPI00965844;IPI00965583	31;31;31;30;30;30;30;22;13;4;2	Treacher Collins syndrome protein;Treacle protein;cDNA FLJ57828, highly similar to Treacle protein;TCOF1 protein variant;Putative uncharacterized protein DKFZp434G1035	TCOF1;DKFZp434G1035	22	156.06	1525	6.2673e-172	0.41075	0.81395	102	0.53954	0.77902	110	0.77228	2.0427	84	21506000	17377000
IPI00009688;IPI01014663;IPI00908895;IPI00216470	2;2;2;1	1-phosphatidylinositol-5-phosphate 4-kinase 2-alpha;Diphosphoinositide kinase 2-alpha;Phosphatidylinositol-5-phosphate 4-kinase type II alpha;Phosphatidylinositol-5-phosphate 4-kinase type-2 alpha;PIP5KIII;PtdIns(4)P-5-kinase B isoform;PtdIns(4)P-5-kinase C isoform;PtdIns(5)P-4-kinase isoform 2-alpha;cDNA FLJ53867, highly similar to Phosphatidylinositol-4-phosphate 5-kinase type-2 alpha (EC 2.7.1…	PIP4K2A;PIP5K2;PIP5K2A;PIP4K2B;PIP5K2B	4.7	46.224	406	7.1774e-05	NaN	NaN	0	NaN	NaN	0	0.7991	2.0257	2	28385	27163
IPI00021129;IPI00982231;IPI01011395;IPI00397887;IPI01015491;IPI00005793;IPI01011317;IPI00981630	10;10;6;5;1;1;1;1	Adapter-related protein complex 3 subunit beta-1;Adaptor protein complex AP-3 subunit beta-1;AP-3 complex subunit beta-1;Beta-3A-adaptin;Clathrin assembly protein complex 3 beta-1 large chain;cDNA FLJ76822, highly similar to Homo sapiens adaptor-related protein complex 3, beta 1 subunit (AP3B1), mRNA;Adaptor-related protein complex 3 beta 1 subunit;cDNA FLJ51426, highly similar to Adapter-related…	ADTB3A;AP3B1	11.3	121.32	1094	5.2416e-22	0.24028	0.48971	14	0.37431	0.51186	13	0.72596	2.024	18	1791600	1076300
IPI00641829;IPI00848161;IPI00792043;IPI00790636;IPI00894161;IPI00939221;IPI00893580;IPI00643815;IPI00985355;IPI00796920;IPI00642800;IPI00641634;IPI00892588;IPI00910878;IPI00910759;IPI00642880;IPI00893920;IPI00641325;IPI00640787;IPI00978476;IPI00894545;IPI00893927;IPI00893446;IPI00910317;IPI00908716;IPI00641926;IPI00795722;IPI00791495;IPI00893059;IPI00893300	8;8;7;6;5;5;5;3;3;3;3;3;3;2;2;2;2;2;2;2;2;2;2;1;1;1;1;1;1;1	56 kDa U2AF65-associated protein;ATP-dependent RNA helicase p47;DEAD box protein UAP56;HLA-B-associated transcript 1 protein;Spliceosome RNA helicase BAT1;cDNA FLJ53073, highly similar to Spliceosome RNA helicase Bat1 (EC 3.6.1.-);HCG2005638, isoform CRA_c;HLA-B associated transcript 1	BAT1;UAP56;hCG_2005638;XXbac-BCX270M2.2-006;DADB-26I14.7-006;DAMA-25N12.12-006;DAMA-BMC190B12.8-006;DAQB-72H16.1-006;DASS-161H22.1-006;XXbac-BPG296P20.6-006;DAAP-97M17.4-006;XXbac-BPG296P20.6-020;DASS-161H22.1-020;XXbac-BCX270M2.2-020;DAQB-72H16.1-020;DAMA-25N12.12-020;DADB-26I14.7-020;DAMA-BMC190B12.8-020;DAAP-97M17.4-020;DAAP-97M17.4-003	22.3	50.679	443	3.0413e-61	0.62755	1.5342	10	0.80559	1.3027	5	0.68168	2.0102	12	3617200	4849400
IPI00916781;IPI00956556;IPI00917334;IPI00917145	2;2;2;1	cDNA FLJ59682, highly similar to Neuronal PAS domain-containing protein 2 (Neuronal PAS2) (Member of PAS protein 4) (MOP4);Basic-helix-loop-helix-PAS protein MOP4;Class E basic helix-loop-helix protein 9;Member of PAS protein 4;Neuronal PAS domain-containing protein 2;PAS domain-containing protein 4;NPAS2 protein;Neuronal PAS domain protein 2;Neuronal PAS domain protein 2, isoform CRA_b	BHLHE9;MOP4;NPAS2;PASD4;hCG_27614	2.8	98.937	889	0.013639	0.29635	0.63498	3	0.53705	0.92687	4	0.72127	1.9827	4	1440200	745510
IPI00168388;IPI01018053;IPI00102936;IPI01009487;IPI01015006;IPI00386885;IPI01014848;IPI01010759	48;44;44;44;44;26;25;23	Signal recognition particle 68 kDa protein;cDNA FLJ54176, highly similar to Signal recognition particle 68 kDa protein;cDNA FLJ44270 fis, clone TLIVE2008229, highly similar to SIGNAL RECOGNITION PARTICLE 68 kDa PROTEIN;cDNA FLJ14416 fis, clone HEMBA1005202, highly similar to SIGNAL RECOGNITION PARTICLE 68 KD PROTEIN;cDNA FLJ14414 fis, clone HEMBA1004847, highly similar to SIGNAL RECOGNITION PARTI…	SRP68	79.3	70.729	627	0	0.33068	0.72504	171	0.45563	0.65929	180	0.69961	1.9676	174	233350000	141530000
IPI00152303;IPI00929676;IPI00929626;IPI01021654	2;2;2;1	Phosphatidylinositol-5-phosphate 4-kinase type II gamma;Phosphatidylinositol-5-phosphate 4-kinase type-2 gamma;cDNA FLJ43538 fis, clone PLACE7008431, highly similar to Homo sapiens phosphatidylinositol-4-phosphate 5-kinase, type II, gamma (PIP5K2C), mRNA;cDNA FLJ52923, highly similar to Homo sapiens phosphatidylinositol-4-phosphate 5-kinase, type II, gamma (PIP5K2C), mRNA;cDNA FLJ60683, highly si…	PIP4K2C;PIP5K2C	5.9	47.299	421	8.0532e-05	NaN	NaN	0	NaN	NaN	0	0.75767	1.9663	2	50908	60561
IPI00009822;IPI00929464;IPI00736168	26;23;9	Signal recognition particle 54 kDa protein;cDNA FLJ54343, highly similar to Signal recognition particle 54 kDa protein;cDNA FLJ50234, highly similar to Signal recognition particle 54 kDa protein	SRP54	57.1	55.704	504	0	0.25766	0.54448	91	0.36757	0.52078	72	0.71435	1.9366	59	57173000	30020000
IPI00021338;IPI00788836;IPI00908638;IPI01010565	1;1;1;1	70 kDa mitochondrial autoantigen of primary biliary cirrhosis;Dihydrolipoamide acetyltransferase component of pyruvate dehydrogenase complex;Dihydrolipoyllysine-residue acetyltransferase component of pyruvate dehydrogenase complex, mitochondrial;M2 antigen complex 70 kDa subunit;Pyruvate dehydrogenase complex component E2;cDNA FLJ50978, highly similar to Dihydrolipoyllysine-residue acetyltransfer…	DLAT;DLTA	2.3	68.996	647	2.5508e-05	0.35868	0.69841	2	NaN	NaN	0	0.69521	1.9009	2	89756	60030
IPI00101664;IPI00975589;IPI00980024;IPI00982972;IPI00979385	12;8;4;3;3	Asparagine--tRNA ligase;Probable asparaginyl-tRNA synthetase, mitochondrial;cDNA, FLJ96480;cDNA FLJ32418 fis, clone SKMUS2000863, weakly similar to PROBABLE ASPARAGINYL-TRNA SYNTHETASE (EC 6.1.1.22);cDNA: FLJ23441 fis, clone HSI00612	NARS2	41.1	54.089	477	2.3888e-174	0.23747	0.5499	38	0.36502	0.54869	17	0.63844	1.885	17	11544000	7591000
IPI00215888;IPI00966751;IPI00966466	40;37;15	Signal recognition particle 72 kDa protein;SRP72 protein;Putative signal recognition particle;Similar to signal recognition particle 72kDa;CaM kinase II isoform;Putative uncharacterized protein DKFZp686A04192	SRP72;DKFZp686A04192	66.5	74.605	671	0	0.32479	0.67193	152	0.42786	0.58213	132	0.68348	1.8828	133	232150000	142960000
IPI00304932;IPI00984224;IPI00981816	3;2;1	Cerebral protein 1;Nucleomethylin;Ribosomal RNA-processing protein 8	hucep-1;KIAA0409;NML;RRP8	9.6	50.714	456	2.4028e-13	0.31001	0.6673	8	0.31513	0.45058	6	0.68977	1.8765	7	1567100	953200
IPI00010463;IPI00878100;IPI01010604	5;1;1	GTP-binding protein 1;cDNA, FLJ96803, highly similar to Homo sapiens GTP binding protein 1 (GTPBP1), mRNA	GTPBP1	10	72.453	669	3.8943e-37	0.38671	0.85099	6	0.45409	0.68356	7	0.66593	1.8579	9	2018300	864280
IPI00396627;IPI01011409;IPI00789842;IPI00798145;IPI00398823;IPI00398822	5;5;4;3;3;2	ElaC homolog protein 2;Heredity prostate cancer protein 2;Ribonuclease Z 2;tRNA 3 endonuclease 2;tRNase Z 2;Zinc phosphodiesterase ELAC protein 2;cDNA FLJ56150, highly similar to Zinc phosphodiesterase ELAC protein 2 (EC 3.1.26.11);cDNA FLJ37014 fis, clone BRACE2010203, highly similar to Zinc phosphodiesterase ELAC protein 2 (EC 3.1.26.11);cDNA FLJ37368 fis, clone BRAMY2024530, highly similar to …	ELAC2;HPC2	7.4	92.218	826	4.8378e-08	0.2937	0.39332	4	0.44417	0.55879	4	0.72652	1.8454	3	240470	399250
IPI00165393;IPI00640833;IPI00977329;IPI00910423;IPI00514333;IPI00910661;IPI00514758;IPI00976349	6;5;5;3;3;2;1;1	Acidic leucine-rich nuclear phosphoprotein 32 family member E;LANP-like protein;Acidic (Leucine-rich) nuclear phosphoprotein 32 family, member E variant;Acidic (Leucine-rich) nuclear phosphoprotein 32 family, member E;Acidic (Leucine-rich) nuclear phosphoprotein 32 family, member E, isoform CRA_a;cDNA FLJ54218, highly similar to Acidic leucine-rich nuclear phosphoprotein 32 family member E	ANP32E;hCG_1998392;RP4-790G17.1-002;RP4-790G17.1-004	25.4	30.692	268	2.9377e-114	0.28867	0.78259	11	0.35051	0.55439	15	0.63927	1.8266	15	9387600	6182900
IPI01014546;IPI00382516;IPI01018101;IPI00984352;IPI00909470;IPI00979045;IPI00982604;IPI00978434	2;2;2;2;2;2;2;2	Interferon receptor 1-bound protein 4;Protein arginine N-methyltransferase 1;cDNA FLJ55610, highly similar to Protein arginine N-methyltransferase 1 (EC 2.1.1.-);Protein arginine methyltransferase 1 isoform 4;PRMT1 protein;cDNA FLJ60588, highly similar to Protein arginine N-methyltransferase 1 (EC 2.1.1.-)	HMT2;HRMT1L2;IR1B4;PRMT1	6.2	42.461	371	0.0031238	NaN	NaN	0	NaN	NaN	1	0.68757	1.818	2	310980	130000
IPI00916847;IPI00290416;IPI00216106;IPI00216105;IPI00908669;IPI01014485	31;31;19;19;9;7	GTP-binding protein 9;Obg-like ATPase 1;cDNA FLJ58890, highly similar to GTP-binding protein PTD004;Putative uncharacterized protein PTD004	GTPBP9;OLA1;PRO2455;PTD004	75.7	46.937	416	0	0.23838	0.57524	76	0.32078	0.5084	62	0.6318	1.8132	84	168690000	105960000
IPI00215999;IPI00099746;IPI00954975;IPI00071185;IPI00376979;IPI00070809;IPI00954810;IPI00219508;IPI00954798;IPI00071189;IPI00376983;IPI00334381;IPI00071188;IPI00954484;IPI00395687;IPI00736011;IPI00337617;IPI00376980;IPI00759690;IPI00024414;IPI00294006;IPI00024413;IPI00937005;IPI00015927;IPI01010624	16;16;16;16;16;16;16;16;16;16;16;16;16;16;16;16;16;16;16;15;7;7;3;1;1	Cell division cycle 2-like protein kinase 1;Cell division protein kinase 11B;Galactosyltransferase-associated protein kinase p58/GTA;p58 CLK-1;PITSLRE serine/threonine-protein kinase CDC2L1;Cell division cycle 2-like protein kinase 2;Cell division protein kinase 11A;PITSLRE serine/threonine-protein kinase CDC2L2;Cell division cycle 2-like 1 (PITSLRE proteins);Cell division cycle 2-like 2 (PITSLRE…	CDC2L1;CDK11;CDK11B;PITSLREA;PK58;CDC2L2;CDC2L3;CDK11A;PITSLREB;RP1-283E3.2-003;RP1-283E3.2-008	22.1	92.706	795	4.2302e-33	0.2229	0.48565	21	0.34498	0.47654	23	0.63809	1.8017	26	13026000	7867900
IPI00014230	1	Complement component 1 Q subcomponent-binding protein, mitochondrial;GC1q-R protein;Glycoprotein gC1qBP;Hyaluronan-binding protein 1;Mitochondrial matrix protein p32;p33;cDNA FLJ75700, highly similar to Homo sapiens complement component 1, q subcomponent binding protein (C1QBP), nuclear gene encoding mitochondrial protein, mRNA	C1QBP;GC1QBP;HABP1;SF2P32	5	31.362	282	7.5465e-07	0.18454	0.50669	2	0.31758	0.56034	2	0.50878	1.7707	2	1152000	693880
IPI00296432;IPI00909451;IPI00908727;IPI00386012	1;1;1;1	IWS1-like protein;Protein IWS1 homolog;cDNA FLJ54017, highly similar to IWS1 homolog;cDNA FLJ53983, highly similar to IWS1 homolog	IWS1;IWS1L	1.7	91.954	819	0.0029069	0.30285	0.45175	2	0.28423	0.34521	2	0.66557	1.7703	2	222480	149580
IPI00072377;IPI00301311;IPI00896523;IPI00844040;IPI00887938;IPI00888355	10;10;10;10;2;2	HLA-DR-associated protein II;Inhibitor of granzyme A-activated DNase;PHAPII;Phosphatase 2A inhibitor I2PP2A;Protein SET;Template-activating factor I;cDNA FLJ51749, highly similar to Protein SET;SET nuclear oncogene;SET translocation (Myeloid leukemia-associated), isoform CRA_a;cDNA, FLJ96345, Homo sapiens SET translocation (myeloid leukemia-associated) (SET),mRNA;Putative uncharacterized protein …	SET;hCG_40357;RP11-216B9.3-001;RP11-216B9.3-003;RP11-216B9.3-010	40	33.488	290	5.8214e-256	0.2601	0.65825	32	0.34565	0.54899	28	0.58793	1.745	35	39436000	20229000
IPI00012382;IPI00909847	14;5	U1 small nuclear ribonucleoprotein A;cDNA, FLJ93681, highly similar to Homo sapiens small nuclear ribonucleoprotein polypeptide A (SNRPA), mRNA	SNRPA	50.4	31.279	282	1.1139e-196	0.34122	0.89012	52	0.46166	0.76752	55	0.58004	1.7185	49	90499000	51046000
IPI00031651;IPI00947406;IPI00892559;IPI00892533	5;5;4;4	Uncharacterized protein C7orf50;Putative uncharacterized protein C7orf50	C7orf50;FP15621	45.4	22.083	194	1.3179e-166	0.26312	0.73218	12	0.23416	0.39919	13	0.54503	1.7121	11	5995000	2270800
IPI00291939;IPI00922333;IPI00385082	1;1;1	Sb1.8;Structural maintenance of chromosomes protein 1A;cDNA FLJ77162, highly similar to Homo sapiens SMC1 structural maintenance of chromosomes 1-like 1 (SMC1L1), mRNA;SMC1A protein;Putative uncharacterized protein DKFZp686L19178;cDNA FLJ50250, highly similar to Structural maintenance of chromosome 1-like 1 protein;MSTP142	DXS423E;KIAA0178;SB1.8;SMC1;SMC1A;SMC1L1;DKFZp686L19178	0.6	143.23	1233	0.0025555	0.41198	0.78631	2	0.57957	0.67463	2	0.65922	1.7095	2	4056900	2384500
IPI00031615;IPI00887445;IPI00976152;IPI00978741	2;1;1;1	Protein LAPS18-like;Protein LLP homolog	C12orf31;LLPH	29.5	15.225	129	1.2295e-14	0.31082	0.78873	4	0.4545	0.84144	4	0.46081	1.7014	4	1088600	775890
IPI00654682;IPI00791836;IPI00654772;IPI00186287;IPI00945314	2;2;1;1;1	Cyclin-L1;Putative uncharacterized protein CCNL1	BM-001;CCNL1;UNQ530/PRO1073	4.2	59.633	526	1.7323e-05	0.21464	0.47697	2	0.33608	0.53148	8	0.65715	1.6997	6	585310	393210
IPI00219153;IPI00947070;IPI00856049;IPI00945264	9;1;1;1	60S ribosomal protein L22;EBER-associated protein;Epstein-Barr virus small RNA-associated protein;Heparin-binding protein HBp15;Ribosomal protein L22	RPL22	64.1	14.787	128	0	0.45748	1.2085	33	0.49048	0.77708	42	0.55045	1.6902	39	291010000	183780000
IPI00302283;IPI00930339;IPI01015797;IPI00967753;IPI00967486;IPI00966271;IPI00155389	23;21;21;3;3;2;2	Liver-pancreas antigen;O-phosphoseryl-tRNA(Sec) selenium transferase;Selenocysteine synthase;Selenocysteinyl-tRNA(Sec) synthase;Sep-tRNA:Sec-tRNA synthase;SLA/LP autoantigen;SLA-p35;Soluble liver antigen;tRNA(Ser/Sec)-associated antigenic protein;UGA suppressor tRNA-associated protein;cDNA FLJ59064, highly similar to UGA suppressor tRNA-associated protein;Sep (O-phosphoserine) tRNA:Sec (Selenocys…	SEPSECS;TRNP48;hCG_18250;SLA/LP	66.3	55.726	501	5.5296e-256	0.17775	0.38574	66	0.26906	0.38325	33	0.61977	1.6757	46	21266000	20355000
IPI00017373;IPI00894460	4;3	Replication factor A protein 3;Replication protein A 14 kDa subunit;cDNA, FLJ92105, Homo sapiens replication protein A3, 14kDa (RPA3), mRNA;Replication protein A3, 14kDa;Replication protein A3, 14kDa, isoform CRA_b;Putative uncharacterized protein RPA3;Replication protein A3, 14kDa, isoform CRA_a	REPA3;RPA14;RPA3;hCG_17407;tcag7.136	52.9	13.569	121	2.5315e-12	0.35918	0.96337	2	0.56917	0.87061	5	0.57033	1.6688	2	423230	299220
IPI00215966	4	Ribonuclease P protein subunit p14	RPP14	41.1	13.693	124	1.9588e-30	0.28393	0.86835	8	0.43182	0.69504	10	0.49663	1.6512	10	1888300	1058400
IPI00478496;IPI00332091;IPI00945805	2;2;2	Ribonuclease P protein subunit p40;RNase P subunit 1;Ribonuclease P/MRP 40kDa subunit	RNASEP1;RPP40;RP11-428J1.3-002	7.4	41.833	363	0.011878	0.32908	0.76254	2	0.57656	0.87421	2	0.5888	1.65	4	476670	510360
IPI00016572;IPI00745343;IPI01015663;IPI00924895;IPI00980171;IPI00925525;IPI01018905	5;4;4;4;3;2;2	Sm protein G;Small nuclear ribonucleoprotein G;Small nuclear ribonucleoprotein G-like protein;SNRPG protein	PBSCG;SNRPG	76.3	8.496	76	2.6536e-135	0.47459	1.468	12	0.68776	1.1269	10	0.47482	1.6469	7	20178000	12748000
IPI00169430;IPI00413860;IPI00552488;IPI00984647;IPI01014538	29;28;4;3;2	Spermatid perinuclear RNA-binding protein	SPNR;STRBP	44	73.652	672	1.4283e-242	0.17944	0.35311	67	0.23684	0.32249	51	0.60148	1.6398	60	36796000	108050000
IPI00719752;IPI00396370;IPI00893431;IPI00893301	14;14;14;5	eIF3 p110;eIF3 p116;eIF-3-eta;Eukaryotic translation initiation factor 3 subunit 9;Eukaryotic translation initiation factor 3 subunit B;Prt1 homolog;Eukaryotic translation initiation factor 3, subunit 9 eta, 116kDa;Eukaryotic translation initiation factor 3, subunit 9 eta, 116kDa, isoform CRA_b;Putative uncharacterized protein EIF3S9;cDNA FLJ53410, highly similar to Eukaryotic translation initiat…	EIF3B;EIF3S9;hCG_1998988;tcag7.544	18.6	99.028	873	3.0267e-125	0.30993	0.58573	19	0.52381	0.66704	29	0.57576	1.6256	17	5816100	4413700
IPI00017526	4	Protein S100-E;Protein S100-P;S100 calcium-binding protein P;Migration-inducing gene 9 protein	S100E;S100P	42.1	10.4	95	9.817e-121	0.51949	1.5625	14	0.62312	0.99535	17	0.50715	1.6147	13	21191000	32142000
IPI00917297;IPI00177381	3;3	Putative uncharacterized protein CWC22;fSAPb;Nucampholin homolog;Pre-mRNA-splicing factor CWC22 homolog	CWC22;KIAA1604;NCM	4	105.52	908	1.8069e-05	0.16921	0.3597	2	0.31203	0.48386	4	0.52945	1.6101	6	387180	339550
IPI00297477;IPI00792607;IPI00979867;IPI00797067;IPI00782963	15;10;7;3;2	U2 small nuclear ribonucleoprotein A;Small nuclear ribonucleoprotein polypeptide A variant;U2 snRNP-specific A protein;cDNA FLJ75425, highly similar to Homo sapiens small nuclear ribonucleoprotein polypeptide A, mRNA;Small nuclear ribonucleoprotein polypeptide A, isoform CRA_d;SNRPA1 protein	SNRPA1;hCG_1992004	52.2	28.415	255	0	0.33069	0.9017	29	0.46523	0.75526	31	0.54884	1.6066	32	44006000	143640000
IPI00013068;IPI00984035;IPI00974080;IPI01015563;IPI00976006;IPI00974151;IPI00977424;IPI00973922;IPI00974294	4;3;3;1;1;1;1;1;1	eIF-3 p48;Eukaryotic translation initiation factor 3 subunit 6;Eukaryotic translation initiation factor 3 subunit E;Viral integration site protein INT-6 homolog;cDNA, FLJ93685, highly similar to Homo sapiens eukaryotic translation initiation factor 3, subunit 6 48kDa (EIF3S6), mRNA;cDNA FLJ42184 fis, clone THYMU2031994, highly similar to Eukaryotic translation initiation factor 3 subunit 6;Eukary…	EIF3E;EIF3S6;INT6;hCG_2008794	8.5	52.22	445	3.201e-18	0.34633	0.86555	9	0.54161	0.82181	9	0.60574	1.6061	9	1696200	3077100
IPI00025849;IPI00940656;IPI00760940;IPI00018262;IPI00172487;IPI00916115	11;10;5;2;2;2	Acidic leucine-rich nuclear phosphoprotein 32 family member A;Acidic nuclear phosphoprotein pp32;Leucine-rich acidic nuclear protein;Mapmodulin;Potent heat-stable protein phosphatase 2A inhibitor I1PP2A;Putative HLA-DR-associated protein I;ANP32A protein	ANP32A;C15orf1;LANP;MAPM;PHAP1	41.4	28.585	249	3.9396e-278	0.21904	0.59463	20	0.3123	0.52802	21	0.5361	1.603	22	40571000	10413000
IPI00099463;IPI00647291;IPI00639821	3;1;1	Sphingosine-1-phosphate aldolase;Sphingosine-1-phosphate lyase 1	KIAA1252;SGPL1	7.9	63.523	568	1.1969e-07	0.6005	1.4562	4	NaN	NaN	0	0.59851	1.5957	3	317060	198320
IPI00220834;IPI00871391;IPI00926445	39;5;1	86 kDa subunit of Ku antigen;ATP-dependent DNA helicase 2 subunit 2;ATP-dependent DNA helicase II 80 kDa subunit;CTC box-binding factor 85 kDa subunit;DNA repair protein XRCC5;Ku80;Ku86;Lupus Ku autoantigen protein p86;Nuclear factor IV;Thyroid-lupus autoantigen;X-ray repair complementing defective repair in Chinese hamster cells 5 (double-strand-break rejoining);X-ray repair cross-complementing …	G22P2;XRCC5	69.3	82.704	732	0	0.33703	0.54223	134	0.49892	0.65369	132	0.56832	1.5895	147	116130000	76458000
IPI00010400;IPI00181283	2;2	1-phosphatidylinositol-4,5-bisphosphate phosphodiesterase beta-3;Phosphoinositide phospholipase C-beta-3;Phospholipase C-beta-3;Similar to phospholipase C, beta 3 (Phosphatidylinositol-specific)	PLCB3	1.3	138.8	1234	0.034252	NaN	NaN	1	0.5116	0.81863	2	0.57347	1.587	4	2342300	1206200
IPI00103090;IPI01011777;IPI00154162	4;4;3	Replicative senescence down-regulated leo1-like protein;RNA polymerase-associated protein LEO1;cDNA FLJ60738, highly similar to RNA polymerase-associated protein LEO1	LEO1;RDL	7.1	75.403	666	0.00029281	0.2244	0.44431	11	0.33483	0.61993	5	0.52461	1.5854	12	2436100	2266700
IPI00021167;IPI00718940;IPI00719567;IPI00915919;IPI00916597;IPI00917410;IPI01009958	7;7;7;4;4;4;3	Interferon-inducible double stranded RNA-dependent protein kinase activator A;PKR-associated protein X;PKR-associating protein X;Protein activator of the interferon-induced protein kinase;Protein kinase, interferon-inducible double stranded RNA-dependent activator;Putative uncharacterized protein PRKRA	HSD14;HSD-14;PACT;PRKRA;RAX	32.9	34.404	313	2.9248e-188	0.22889	0.57515	29	0.40925	0.6029	22	0.56929	1.579	19	18090000	8799000
IPI00465233;IPI00745266;IPI00910633;IPI00910422;IPI01015554;IPI01018027;IPI00877935;IPI00877598	17;17;16;16;12;6;6;5	Eukaryotic translation initiation factor 3, subunit E interacting protein;cDNA FLJ31567 fis, clone NT2RI2001540, highly similar to Eukaryotic translation initiation factor 3 subunit 6-interacting protein;Putative uncharacterized protein EIF3L;Eukaryotic translation initiation factor 3 subunit 6-interacting protein;Eukaryotic translation initiation factor 3 subunit E-interacting protein;Eukaryotic…	AL022311.1-001;EIF3EIP;EIF3L;EIF3S6IP;HSPC021;HSPC025;MSTP005;AL022311.1-002;hCG_41840	33.6	70.901	607	3.797e-116	0.3149	0.66698	24	0.52554	0.74634	26	0.55872	1.578	25	15400000	8228800
IPI00784161;IPI00430770;IPI00456683	12;4;3	Tat-cotransactivator 2 protein;Transcription elongation factor SPT6	KIAA0162;SPT6H;SUPT6H	8.6	199.07	1726	3.5069e-14	0.23332	0.54812	8	0.33654	0.49894	20	0.5981	1.5703	6	2506600	2375200
IPI00009010;IPI01015813;IPI01014610;IPI01010288	5;4;4;3	TRM112-like protein;tRNA methyltransferase 112 homolog	AD-001;HSPC152;HSPC170;TRMT112	53.6	14.199	125	2.8265e-26	0.36254	1.1291	7	0.51412	0.86037	7	0.41612	1.5579	5	1233500	928860
REV__IPI00002221;REV__IPI00970827	3;3	Uncharacterized protein KIAA0467	KIAA0467	1.1	378.02	3432	0.001079	0.48568	0.94471	5	0.59626	0.82146	6	0.567	1.5576	5	4292700	2458700	+
IPI00029012;IPI01014951;IPI00979395	21;20;1	eIF3 p167;eIF3 p180;eIF3 p185;eIF-3-theta;Eukaryotic translation initiation factor 3 subunit 10;Eukaryotic translation initiation factor 3 subunit A;cDNA FLJ50921, highly similar to Eukaryotic translation initiation factor 3 subunit 10;EIF3A protein;Eukaryotic translation initiation factor 3, subunit A	EIF3A;EIF3S10;KIAA0139	18.2	166.57	1382	8.1091e-127	0.30921	0.54759	22	0.50222	0.64977	37	0.5548	1.542	37	6081000	3646500
IPI00017726;IPI00336094;IPI00639797	9;8;5	17-beta-hydroxysteroid dehydrogenase 10;3-hydroxy-2-methylbutyryl-CoA dehydrogenase;3-hydroxyacyl-CoA dehydrogenase type II;3-hydroxyacyl-CoA dehydrogenase type-2;Endoplasmic reticulum-associated amyloid beta-peptide-binding protein;Mitochondrial ribonuclease P protein 2;Short-chain type dehydrogenase/reductase XH98G2;Type II HADH;HADH2 protein;Hydroxyacyl-Coenzyme A dehydrogenase, type II, isofo…	ERAB;HADH2;HSD17B10;MRPP2;SCHAD;XH98G2;hCG_19788;RP3-339A18.2-001;RP3-339A18.2-004	65.1	26.923	261	2.001e-116	0.29078	0.75085	10	0.38813	0.63039	15	0.53897	1.541	17	3124200	2763100
IPI00290460	2	eIF3 p42;eIF3 p44;eIF-3-delta;Eukaryotic translation initiation factor 3 RNA-binding subunit;Eukaryotic translation initiation factor 3 subunit 4;Eukaryotic translation initiation factor 3 subunit G;cDNA FLJ76297, highly similar to Homo sapiens eukaryotic translation initiation factor 3, subunit 4 delta, 44kDa (EIF3S4), mRNA;EIF3S4 protein	EIF3G;EIF3S4	7.8	35.611	320	0.00080625	0.22224	0.59669	4	0.51856	0.87464	2	0.49815	1.5329	4	940950	462210
IPI00183500;IPI00927860;IPI01021019;IPI00784189;IPI00789410;IPI00924867;IPI00927631	2;1;1;1;1;1;1	20 kDa nuclear cap-binding protein;Cell proliferation-inducing gene 55 protein;NCBP 20 kDa subunit;NCBP-interacting protein 1;Nuclear cap-binding protein subunit 2;cDNA FLJ52508, highly similar to Nuclear cap-binding protein subunit 2;Putative uncharacterized protein DKFZp686G18222;cDNA FLJ35897 fis, clone TESTI2009502, highly similar to Nuclear cap-binding protein subunit 2;Nuclear cap binding p…	CBP20;NCBP2;PIG55;DKFZp686G18222;hCG_40296	15.4	18.001	156	5.6751e-10	0.30477	0.93745	3	0.37756	0.64981	2	0.43317	1.526	4	206150	194910
IPI00742682;IPI00514531	47;4	Nucleoprotein TPR;TPR protein;Tpr protein;Tpr	TPR;Tpr;tpr	24.4	267.29	2363	4.2939e-93	0.34793	0.6885	48	0.53938	0.77286	77	0.63305	1.5194	61	9719800	6701100
IPI00644712;IPI00893062;IPI00893179;IPI00889791	44;41;39;37	70 kDa subunit of Ku antigen;ATP-dependent DNA helicase 2 subunit 1;ATP-dependent DNA helicase II 70 kDa subunit;CTC box-binding factor 75 kDa subunit;DNA repair protein XRCC6;Lupus Ku autoantigen protein p70;Thyroid-lupus autoantigen;X-ray repair complementing defective repair in Chinese hamster cells 6;X-ray repair cross-complementing protein 6;cDNA, FLJ96699, highly similar to Homo sapiens thy…	G22P1;XRCC6;CTA-216E10.7-005;CTA-216E10.7-004;CTA-216E10.7-002;hCG_2013151	66.5	69.842	609	0	0.3359	0.69022	108	0.48747	0.67493	110	0.55614	1.5143	121	159910000	72471000
IPI00013788;IPI00644220	4;4	HIV Tat-specific factor 1;cDNA FLJ60139, highly similar to Homo sapiens HIV TAT specific factor 1 (HTATSF1), mRNA;HIV-1 Tat specific factor 1	HTATSF1;RP1-196E23.2-002	6.4	85.852	755	7.252e-08	0.17373	0.36484	2	0.21009	0.30953	4	0.60523	1.5137	3	1051400	1535000
IPI00029267	11	U2 small nuclear ribonucleoprotein B;Small nuclear ribonucleoprotein polypeptide B;Similar to small nuclear ribonucleoprotein polypeptide B	SNRPB2	50.2	25.486	225	2.0014e-164	0.29964	0.76141	27	0.42931	0.6937	34	0.46182	1.5111	26	24516000	13711000
IPI00478899;IPI01012042;IPI00375317;IPI01009437	3;3;3;3	Protein angel homolog 2;cDNA FLJ50488, highly similar to Homo sapiens angel homolog 2 (Drosophila) (ANGEL2), mRNA;cDNA FLJ50627, highly similar to Homo sapiens angel homolog 2 (Drosophila) (ANGEL2), mRNA;cDNA FLJ50631, highly similar to Homo sapiens angel homolog 2 (Drosophila) (ANGEL2), mRNA	ANGEL2;KIAA0759L	9	62.338	544	1.5278e-18	0.42032	1.0702	4	0.48734	0.76757	4	0.51566	1.5102	6	3382000	979950
IPI00654777;IPI00941255;IPI01013988;IPI01013021;IPI00979872	2;2;2;1;1	cDNA FLJ36192 fis, clone TESTI2027450, highly similar to Eukaryotic translation initiation factor 3 subunit 5;HCG1784554, isoform CRA_a;eIF3 p47;eIF-3-epsilon;Eukaryotic translation initiation factor 3 subunit 5;Eukaryotic translation initiation factor 3 subunit F;cDNA FLJ52696, highly similar to Eukaryotic translation initiation factor 3 subunit 5;cDNA FLJ52478, highly similar to Eukaryotic tran…	hCG_1784554;EIF3F;EIF3S5	9.1	39.146	372	1.4489e-39	0.33535	0.79154	3	0.53028	0.80141	5	0.58486	1.5087	4	1359000	828350
IPI00008527	5	60S acidic ribosomal protein P1;RPLP1 protein;Acidic ribosomal phosphoprotein P1	RPLP1;RRP1	94.7	11.514	114	6.4695e-188	0.59406	1.4966	13	1.0888	1.6645	14	0.50259	1.4994	13	64060000	55111000
IPI00029266;IPI00068430;IPI00647942	6;5;3	Sm protein E;Small nuclear ribonucleoprotein E;Putative small nuclear ribonucleoprotein polypeptide E-like protein 1;Putative uncharacterized protein SNRPE	SNRPE;SNRPEL1	72.8	10.803	92	0	0.47473	1.4265	15	0.66499	1.0747	18	0.45745	1.4949	13	47430000	29100000
IPI00719725;IPI01015850;IPI00719821;IPI00719553;IPI00030624;IPI00983215;IPI00985128;IPI00019540;IPI00719345;IPI00984704;IPI00975695	3;3;3;3;3;3;3;2;2;1;1	SAPS domain family member 3;Serine/threonine-protein phosphatase 6 regulatory subunit 3;Sporulation-induced transcript 4-associated protein SAPL	C11orf23;KIAA1558;PP6R3;SAPL;SAPS3	4.8	98.484	879	0.00014787	0.27373	0.39287	2	0.3805	0.45684	6	0.54752	1.4916	5	593380	499310
IPI00183626;IPI00334175;IPI00179964;IPI00915400;IPI00915287;IPI00915299;IPI00384710;IPI00159072;IPI00470879;IPI00640632;IPI00556157;IPI00413691	3;3;3;1;1;1;1;1;1;1;1;1	Polypyrimidine tract binding protein 1;Polypyrimidine tract binding protein 1, isoform CRA_c;57 kDa RNA-binding protein PPTB-1;Heterogeneous nuclear ribonucleoprotein I;Polypyrimidine tract-binding protein 1	hCG_20560;PTBP1;PTB	9.7	59.632	557	9.0347e-05	0.29607	0.59575	3	0.47121	0.70093	5	0.53514	1.4906	3	780260	426480
IPI00011916;IPI00893993;IPI00893242	4;3;3	Aminoacyl tRNA synthase complex-interacting multifunctional protein 2;Multisynthase complex auxiliary component p38;Protein JTV-1;cDNA, FLJ93510, highly similar to Homo sapiens JTV1 gene (JTV1), mRNA;Putative uncharacterized protein AIMP2	AIMP2;JTV1;PRO0992	18.8	35.348	320	1.0856e-41	0.3308	0.75674	8	0.43176	0.64473	7	0.57536	1.4876	3	2638900	12966000
IPI00019329;IPI00062037;IPI01021760;IPI01021597;IPI01020853	4;2;2;2;1	8 kDa dynein light chain;Dynein light chain 1, cytoplasmic;Dynein light chain LC8-type 1;Protein inhibitor of neuronal nitric oxide synthase;cDNA, FLJ92051, Homo sapiens dynein, cytoplasmic, light polypeptide 1 (DNCL1),mRNA;DNCL1 protein;Dynein, light chain, LC8-type 1;Dynein, light chain, LC8-type 1, isoform CRA_a;8 kDa dynein light chain b;Dynein light chain 2, cytoplasmic;Dynein light chain LC…	DLC1;DNCL1;DNCLC1;DYNLL1;HDLC1;hCG_27767;DLC2;DYNLL2	57.3	10.366	89	4.4575e-17	0.53205	1.4821	7	0.75917	1.2675	8	0.45671	1.4823	7	3989000	1525400
IPI00879750;IPI00017964;IPI00878876;IPI00879063	4;4;4;2	Small nuclear ribonucleoprotein Sm D3;snRNP core protein D3;cDNA FLJ51872, highly similar to Small nuclear ribonucleoprotein Sm D3	SNRPD3	34.3	18.829	175	2.6831e-248	0.446	1.3428	22	0.6816	1.1177	18	0.448	1.4819	19	66767000	48284000
IPI00414860;IPI00926815;IPI00926175;IPI00924813;IPI00477215	4;4;3;3;1	60S ribosomal protein L37a;Putative uncharacterized protein RPL37A;Ribosomal protein L37a, isoform CRA_c;cDNA FLJ76565, highly similar to Homo sapiens ribosomal protein L37a, mRNA;RPL37A protein	RPL37A;hCG_16380	38	10.275	92	2.9878e-86	0.48992	1.1685	24	0.71192	1.1054	22	0.51803	1.4787	20	8840900	7678200
IPI00006167;IPI01015454	1;1	Protein phosphatase 1C;Protein phosphatase 1G;Protein phosphatase 2C isoform gamma;Protein phosphatase magnesium-dependent 1 gamma;cDNA, FLJ92810, highly similar to Homo sapiens protein phosphatase 1G (formerly 2C), magnesium-dependent, gamma isoform (PPM1G), mRNA;cDNA FLJ45688 fis, clone FCBBF3021191, highly similar to Protein phosphatase 2C isoform gamma (EC 3.1.3.16);cDNA FLJ57252, highly simi…	PPM1C;PPM1G;hCG_21229	2	59.271	546	0.00065772	0.27076	0.60204	2	0.43984	0.71647	2	0.55571	1.4777	2	124910	102580
IPI00477505;IPI01009712;IPI00514769;IPI00981632;IPI00908701;IPI00791281	3;3;3;3;1;1	Ankyrin repeat domain-containing protein 28;Phosphatase interactor targeting protein hnRNP K;Serine/threonine-protein phosphatase 6 regulatory ankyrin repeat subunit A	ANKRD28;KIAA0379	3.8	116.54	1086	1.0001e-05	0.22667	0.36299	2	0.39469	0.43902	4	0.54461	1.466	4	871700	284800
IPI00020127	6	Replication factor A protein 1;Replication protein A 70 kDa DNA-binding subunit;Single-stranded DNA-binding protein	REPA1;RPA1;RPA70	16.9	68.137	616	3.7608e-13	0.25245	0.54822	7	0.46034	0.60758	3	0.54309	1.4624	9	961200	596410
IPI00789551;IPI00017297;IPI00965324;IPI00964854;IPI00967721;IPI00964862;IPI00966657;IPI00966369;IPI00964253;IPI00966417;IPI00966636;IPI00964018;IPI00967370;IPI00470923	8;8;8;8;7;7;3;3;3;3;3;2;2;1	Putative uncharacterized protein MATR3;Matrin-3;cDNA FLJ53172, highly similar to Matrin-3;Putative uncharacterized protein DKFZp686K23100;cDNA FLJ55637, highly similar to Matrin-3;cDNA, FLJ79319, highly similar to Matrin-3;Putative uncharacterized protein DKFZp686K0542;cDNA FLJ10526 fis, clone NT2RP2000931, highly similar to Matrin-3;Clone CDABP0107 mRNA sequence	MATR3;KIAA0723;DKFZp686K23100;DKFZp686K0542	11.7	99.966	895	2.1821e-32	0.30016	0.74071	17	0.33686	0.52651	18	0.56308	1.4615	23	7962600	5618900
IPI00032533	3	WD repeat-containing protein 18	WDR18	13	47.405	432	1.707e-18	0.38625	0.97518	5	0.48905	0.81395	3	0.50514	1.4598	6	1184200	717340
IPI00006113	2	DNA-directed RNA polymerase II subunit I;DNA-directed RNA polymerase II subunit RPB9;RNA polymerase II 14.5 kDa subunit	POLR2I	30.4	14.523	125	2.3837e-06	0.31634	0.99167	4	0.50035	0.82919	2	0.40003	1.4564	2	586330	759050
IPI00396485;IPI00472724;IPI00940393;IPI00984414;IPI00180730;IPI00014424;IPI00556204;IPI00382804;IPI01011117;IPI00431701;IPI00431441	19;19;16;15;9;8;5;3;3;2;2	Elongation factor 1-alpha 1;Elongation factor Tu;Eukaryotic elongation factor 1 A-1;Leukocyte receptor cluster member 7;Elongation factor 1-alpha;cDNA FLJ54032, highly similar to Elongation factor 1-alpha 1;Eukaryotic elongation factor 1 A-like 3;Putative elongation factor 1-alpha-like 3;Eukaryotic translation elongation factor 1 alpha 1;EEF1A1 protein;Putative uncharacterized protein;Eukaryotic …	EEF1A;EEF1A1;EF1A;LENG7;EEF1A1L14;PTI-1;hCG_2033271;RP11-505P4.2-001;EEF1AL3;RP11-505P4.2-015	54.5	50.14	462	0	0.43262	1.0358	78	0.66321	0.97449	68	0.54422	1.4562	72	221260000	176100000
IPI00478229;IPI00876864;IPI00019196;IPI00941057;IPI00911058;IPI00641692	5;5;5;4;4;3	Ribonuclease P (30kD) (RPP30);Ribonuclease P protein subunit p30;RNase P subunit 2;Putative uncharacterized protein RPP30;cDNA FLJ57382, highly similar to Ribonuclease P protein subunit p30 (EC 3.1.26.5)	RP11-320F15.1;RP11-320F15.1-004;RNASEP2;RPP30;RP11-320F15.1-006	18	38.215	344	3.5003e-15	0.24179	0.64207	10	0.37852	0.615	9	0.51868	1.4544	5	1559300	982840
IPI00217467	9	Histone H1.4;Histone H1b;Liver histone H1e;Histone 1, H1e;Histone H1e;cDNA, FLJ94268, highly similar to Homo sapiens histone 1, H1e (HIST1H1E), mRNA;Histone cluster 1, H1e	H1F4;HIST1H1E;hCG_1645742	27.9	21.865	219	3.5587e-281	0.43864	1.0112	57	0.47275	0.71525	41	0.52213	1.4398	48	345180000	246460000
IPI00033143;IPI01013095;IPI01014198	3;3;1	eIF-3 p25;eIF-3 p28;Eukaryotic translation initiation factor 3 subunit 12;Eukaryotic translation initiation factor 3 subunit K;Muscle-specific gene M9 protein;PLAC-24;cDNA FLJ56725, highly similar to Eukaryotic translation initiation factor 3 subunit 12;cDNA, FLJ79243, highly similar to Eukaryotic translation initiation factor 3 subunit 12	ARG134;EIF3K;EIF3S12;HSPC029;MSTP001;PTD001	18.8	25.059	218	1.9975e-09	NaN	NaN	0	NaN	NaN	1	0.50978	1.4381	4	176820	221820
IPI00015973;IPI00983432;IPI00984894;IPI00985486;IPI00556351;IPI00975921;IPI00788953;IPI00975635;IPI00976598;IPI00977096;IPI00977993;IPI00977299;IPI00643241	37;37;37;37;37;37;37;11;10;10;9;6;4	Band 4.1-like protein 2;Generally expressed protein 4.1;cDNA FLJ54004, moderately similar to Band 4.1-like protein 2;Protein 4.1-G;Putative uncharacterized protein DKFZp781H1755;cDNA FLJ58484, highly similar to Band 4.1-like protein 2;EPB41L2 protein variant	EPB41L2;DKFZp781H1755	35.1	112.59	1005	0	0.51834	1.0478	128	0.6837	0.88977	122	0.51474	1.4298	139	185210000	125240000
IPI00008530;IPI01022174;IPI00556485;IPI01022636;IPI01021320;IPI00871646;IPI01022462;IPI01021490;IPI00868999;IPI01021139;IPI01022043;IPI01021889;IPI01020986;IPI01023074;IPI01021777;IPI00062124;IPI01022333	19;18;17;16;16;14;14;13;12;12;12;12;10;9;4;1;1	60S acidic ribosomal protein P0;60S ribosomal protein L10E;cDNA FLJ75549, highly similar to Homo sapiens ribosomal protein, large, P0 (RPLP0), transcript variant 1, mRNA;cDNA FLJ51469, highly similar to 60S acidic ribosomal protein P0;RPLP0 protein;Ribosomal protein P0 variant;60S acidic ribosomal protein P0-like	RPLP0	64	34.273	317	0	0.58823	1.4316	87	1.092	1.636	75	0.50275	1.4261	77	267650000	219670000
IPI00019380;IPI00513689	13;3	80 kDa nuclear cap-binding protein;Nuclear cap-binding protein subunit 1	CBP80;NCBP;NCBP1	19.5	91.838	790	1.8422e-41	0.3296	0.66842	23	0.46147	0.66249	31	0.50705	1.4158	36	6176200	4906900
IPI00413611;IPI00465141;IPI00984931;IPI00911056;IPI00974556;IPI00955901;IPI00979115;IPI00984236;IPI00976362;IPI00974575;IPI00974139;IPI00974511;IPI00979725;IPI00978408;IPI00983013;IPI01018235	33;3;3;2;2;2;1;1;1;1;1;1;1;1;1;1	DNA topoisomerase 1;DNA topoisomerase I;Topoisomerase (DNA) I;TOP1 protein;Putative uncharacterized protein	TOP1	42.1	90.725	765	0	0.45974	0.67181	71	0.42588	0.51085	80	0.48501	1.4142	83	28968000	23626000
IPI00030371;IPI00011551;IPI01009282;IPI00410582;IPI00926997	1;1;1;1;1	RING finger protein 87;Tripartite motif-containing protein 4;cDNA FLJ35573 fis, clone SPLEN2005927, highly similar to Tripartite motif-containing protein 4;cDNA FLJ60086, highly similar to Tripartite motif-containing protein 4	RNF87;TRIM4	2.2	57.46	500	0.032979	0.47042	1.0543	9	0.63853	1.1085	9	0.53655	1.4134	9	17908000	11288000
IPI00161095	1		acyl-CoA-binding domain-containing protein 7-like	8	10.173	88	0.0026261	0.76509	2.0688	4	1.0442	1.6025	4	0.48683	1.4123	4	16360000	12863000
IPI00015838;IPI00965902	15;2	Cell growth-regulating nucleolar protein;cDNA FLJ78186	LYAR;PNAS-5	36.9	43.614	379	0	0.40706	0.92708	59	0.47428	0.70757	39	0.49804	1.4109	35	21370000	17347000
IPI00014238;IPI00307092;IPI00445108	32;31;20	Lysine--tRNA ligase;Lysyl-tRNA synthetase;cDNA FLJ44621 fis, clone BRACE2016896, highly similar to Lysyl-tRNA synthetase (EC 6.1.1.6)	KARS;KIAA0070	52.4	68.047	597	5.3258e-250	0.26848	0.56092	67	0.39081	0.52707	56	0.50732	1.4106	70	47766000	27415000
IPI00005614;IPI00328230	109;103	Beta-II spectrin;Fodrin beta chain;Spectrin beta chain, brain 1;Spectrin, non-erythroid beta chain 1;Spectrin beta non-erythrocytic 1;Spectrin, beta, non-erythrocytic 1, isoform CRA_d;cDNA FLJ55845, highly similar to Spectrin beta chain, brain 1;Spectrin, beta, non-erythrocytic 1, isoform CRA_c;Putative uncharacterized protein SPTBN1	SPTB2;SPTBN1;hCG_17370	52.5	274.61	2364	0	0.42725	0.85347	192	0.68881	0.95322	235	0.57108	1.4051	218	140790000	73035000
IPI00017963;IPI00930678	12;8	Small nuclear ribonucleoprotein Sm D2;snRNP core protein D2	SNRPD1;SNRPD2	67.8	13.527	118	0	0.50532	1.3123	36	0.71119	1.1368	46	0.49041	1.4017	40	123210000	119930000
IPI00555597;IPI00032903	6;6	cDNA FLJ32471 fis, clone SKNMC2000322, highly similar to Peptidyl-tRNA hydrolase 2, mitochondrial (EC 3.1.1.29);Bcl-2 inhibitor of transcription 1;Peptidyl-tRNA hydrolase 2, mitochondrial	BIT1;CGI-147;PTH2;PTRH2	47.2	19.325	180	7.0036e-196	0.22595	0.58407	15	0.3081	0.51223	10	0.48045	1.4012	12	11052000	7260900
IPI00061531;IPI00918013	5;1	39S ribosomal protein L53, mitochondrial	MRPL53	60.7	12.107	112	1.8589e-76	0.50029	1.5644	10	0.92012	1.4997	14	0.41478	1.3952	8	5660800	4183700
IPI00880048;IPI01014764;IPI00217752;IPI00167753;IPI00917916;IPI00465384;IPI00783908;IPI00385160;IPI00917763	5;3;3;3;3;2;2;2;2	DIS3-like exonuclease 2;cDNA FLJ60550, weakly similar to Exosome complex exonuclease RRP44 (EC 3.1.13.-)	DIS3L2;FAM6A	5.9	99.278	885	7.9491e-07	0.38226	0.75639	3	0.54523	0.75086	7	0.53663	1.3946	4	318160	341910
IPI00293464;IPI00977083;IPI00976686;IPI00909008;IPI00909251;IPI01013765;IPI00909177;IPI01013521;IPI01011208;IPI01011629;IPI01015574;IPI00922069;IPI01014222;IPI01011929;IPI01012348;IPI01010454;IPI00942006;IPI01014884;IPI00980111	19;17;17;15;11;6;5;5;5;5;4;4;4;4;3;2;2;1;1	Damage-specific DNA-binding protein 1;DDB p127 subunit;DNA damage-binding protein 1;DNA damage-binding protein a;HBV X-associated protein 1;UV-damaged DNA-binding factor;UV-damaged DNA-binding protein 1;Xeroderma pigmentosum group E-complementing protein;XPE-binding factor;cDNA FLJ56068, highly similar to DNA damage-binding protein 1;cDNA FLJ51067, highly similar to DNA damage-binding protein 1;c…	DDB1;XAP1	21.2	126.97	1140	7.2621e-51	0.28742	0.42037	20	0.4038	0.49787	34	0.49203	1.3902	24	5862800	5021400
IPI00646839;IPI00016910;IPI01013816;IPI01009614;IPI01011218;IPI01013710;IPI00873286	11;11;11;11;10;10;9	Putative uncharacterized protein EIF3CL;eIF3 p110;Eukaryotic translation initiation factor 3 subunit 8;Eukaryotic translation initiation factor 3 subunit C;Cell migration-inducing protein 17;cDNA FLJ54400, highly similar to Eukaryotic translation initiation factor 3 subunit 8;cDNA FLJ54404, highly similar to Eukaryotic translation initiation factor 3 subunit 8;EIF3C protein;cDNA FLJ30804 fis, clo…	EIF3CL;EIF3C;EIF3S8	12.9	105.47	914	1.9478e-32	0.26068	0.54391	13	0.40554	0.63992	23	0.51058	1.3803	24	2551500	2766000
IPI00218852;IPI00742948;IPI00927249;IPI00289330;IPI00791035	18;8;3;1;1	Villin-1;Villin 1 variant	VIL;VIL1	29.4	92.694	827	6.6112e-75	0.32243	0.57314	20	0.54772	0.68575	20	0.50074	1.3784	18	3053500	2147300
IPI00074587;IPI00412643;IPI00009071;IPI00646643;IPI00983630;IPI00386662;IPI00645384;IPI00979506;IPI00942141;IPI00477946	6;6;6;6;6;6;6;6;2;2	40 kDa SR-repressor protein;FUS-interacting serine-arginine-rich protein 1;Splicing factor SRp38;Splicing factor, arginine/serine-rich 13A;TLS-associated protein with Ser-Arg repeats;TLS-associated serine-arginine protein;cDNA FLJ30749 fis, clone FEBRA2000402, highly similar to FUS-interacting serine-arginine-rich protein 1;cDNA FLJ43846 fis, clone TESTI4006393, highly similar to FUS-interacting …	FUSIP1;FUSIP2;SFRS13A;TASR;RP11-4M23.6-005;RP11-4M23.6-014	23.7	31.3	262	4.8285e-91	0.43795	1.3811	18	0.58221	0.97747	23	0.4254	1.3782	17	12225000	5011700
IPI00926109;IPI00411733;IPI00927809;IPI00440661	65;65;65;8	DEAH box protein 30;Putative ATP-dependent RNA helicase DHX30	DDX30;DHX30;KIAA0890	63.7	136.11	1222	0	0.27027	0.4634	163	0.46101	0.63674	186	0.46444	1.3754	164	132300000	75069000
IPI00014253	5	Ribosome biogenesis regulatory protein homolog	KIAA0112;RRR;RRS1	14.5	41.193	365	8.1749e-17	0.45286	1.0926	6	0.49425	0.76101	9	0.48946	1.3729	5	941660	822380
IPI00894474;IPI00239789;IPI01015944	1;1;1	Katanin p60 ATPase-containing subunit A-like 2;p60 katanin-like 2	KATNAL2	2.2	61.252	538	1.8667e-10	0.33222	0.41002	2	0.58558	0.58922	2	0.4785	1.3692	2	896260	441260
IPI01018855;IPI00746455;IPI00024773;IPI00418590;IPI00553014	11;11;11;2;1	Putative uncharacterized protein FARP1;Chondrocyte-derived ezrin-like protein;FERM, RhoGEF and pleckstrin domain-containing protein 1;Pleckstrin homology domain-containing family C member 2	FARP1;CDEP;PLEKHC2	13	122.09	1076	2.4462e-68	0.42349	1.116	13	0.5591	0.90716	14	0.48081	1.3688	21	6435600	5951500
IPI00220528;IPI01021534;IPI01021111	6;3;3	Sm protein F;Small nuclear ribonucleoprotein F	PBSCF;SNRPF	48.8	9.7251	86	3.1691e-200	0.44008	1.3127	16	0.62412	0.98196	16	0.39602	1.3637	18	37079000	22319000
IPI00217469	13	Histone H1.1	H1F1;HIST1H1A	35.3	21.842	215	6.9762e-226	0.38163	0.92022	91	0.40688	0.66638	65	0.4724	1.3592	68	184240000	127920000
IPI00219147	13	Cold shock domain-containing protein A;DNA-binding protein A;Single-strand DNA-binding protein NF-GMB;CSDA protein	CSDA;DBPA	49.2	31.947	303	0	0.32403	0.78753	26	0.51472	0.87432	11	0.35988	1.3546	15	13666000	6770200
IPI00018037;IPI01010079	7;7	Surfeit locus protein 2	SURF2	34	29.647	256	1.5144e-86	0.42924	1.1247	24	0.57943	0.93796	20	0.47038	1.3543	23	19558000	14548000
IPI00937477;IPI00892529	2;1	WD repeat-containing protein 43;WDR43 protein	KIAA0007;WDR43	3.8	74.89	677	2.8082e-05	NaN	NaN	1	NaN	NaN	1	0.51429	1.3534	3	2293500	318820
IPI00291922;IPI00983632	3;2	Macropain zeta chain;Multicatalytic endopeptidase complex zeta chain;Proteasome subunit alpha type-5;Proteasome zeta chain;Proteasome subunit alpha type;cDNA FLJ52182, highly similar to Proteasome subunit alpha type 5 (EC 3.4.25.1);Proteasome (Prosome, macropain) subunit, alpha type, 5, isoform CRA_c	PSMA5;hCG_39916	13.7	26.411	241	9.9971e-06	NaN	NaN	0	0.86237	1.2569	3	0.4667	1.3515	3	137650	808020
IPI00217468;IPI00815867	10;1	Histone H1.5;Histone H1a	H1F5;HIST1H1B	26.1	22.58	226	1.4784e-263	0.39233	0.94939	66	0.43926	0.67679	52	0.47097	1.3504	55	129030000	141430000
IPI00930343;IPI00021428;IPI00023006;IPI00922693;IPI00008603;IPI00025416;IPI01018712;IPI00514530;IPI00414057;IPI00984879;IPI00921887;IPI00645534;IPI00917820;IPI00917457;IPI00917282	11;11;11;11;10;10;9;9;8;6;6;6;6;6;6	cDNA FLJ78096, highly similar to Homo sapiens actin, alpha, cardiac muscle (ACTC), mRNA;Actin, alpha skeletal muscle;Alpha-actin-1;Actin, alpha cardiac muscle 1;Alpha-cardiac actin;cDNA FLJ53662, highly similar to Actin, alpha skeletal muscle;Actin, aortic smooth muscle;Alpha-actin-2;Cell growth-inhibiting gene 46 protein;Actin, alpha 2, smooth muscle, aorta;Actin, alpha 2, smooth muscle, aorta, …	ACTA;ACTA1;ACTC;ACTC1;ACTA2;ACTSA;ACTVS;GIG46;hCG_22984;ACTA3;ACTG2;ACTL3;ACTSG;RP5-1068B5.2-003;ACT;RP11-399O19.2-002	29.4	42.047	377	1.2538e-103	0.26727	0.54437	4	NaN	NaN	1	0.49744	1.3417	2	821460	436110
IPI00008529;IPI00981000;IPI00412779	11;5;1	60S acidic ribosomal protein P2;Renal carcinoma antigen NY-REN-44;cDNA, FLJ92222, Homo sapiens ribosomal protein, large P2 (RPLP2), mRNA;Ribosomal protein, large, P2, isoform CRA_a;RPLP2 protein	D11S2243E;RPLP2;RPP2;hCG_1778304	97.4	11.665	115	0	0.54894	1.449	33	0.97309	1.6331	29	0.44166	1.3391	28	95079000	58448000
IPI00796366;IPI01021801;IPI01022179;IPI01022653;IPI00335168;IPI00789605;IPI01022268;IPI01022933;IPI01021460;IPI01021150;IPI01022767;IPI01022437;IPI00909366;IPI00027255;IPI01021943;IPI00101961;IPI01021962;IPI01021004	6;6;6;6;6;6;6;5;5;4;3;3;2;2;2;2;2;1	cDNA FLJ56329, highly similar to Myosin light polypeptide 6;17 kDa myosin light chain;Myosin light chain 3;Myosin light chain alkali 3;Myosin light polypeptide 6;Smooth muscle and nonmuscle myosin light chain alkali 6;MYL6 protein	MYL6	30.3	26.707	238	2.6017e-17	0.32126	0.99438	6	0.61164	0.97408	10	0.43652	1.3359	7	1464800	1150200
IPI00102069;IPI00983383;IPI00982537;IPI00979853;IPI00909759;IPI00981251;IPI00980809	4;2;2;1;1;1;1	Eukaryotic translation initiation factor 3 subunit M;Fetal lung protein B5;PCI domain-containing protein 1;cDNA FLJ54904, highly similar to Homo sapiens dendritic cell protein (hfl-B5), mRNA	EIF3M;GA17;HFLB5;PCID1;PNAS-125	19.3	42.502	374	1.3616e-16	0.31842	0.73899	8	0.47774	0.71429	3	0.50139	1.3355	4	1060700	675990
IPI00024067;IPI00455383;IPI00022881;IPI00300446;IPI01010066;IPI01009154	53;53;12;12;11;1	Clathrin heavy chain 1;Clathrin heavy chain on chromosome 17;CLTC protein	CLH17;CLTC;CLTCL2;KIAA0034	38.6	191.61	1675	5.5952e-187	0.35352	0.62037	29	0.67019	0.92359	128	0.45331	1.332	35	18423000	11494000
IPI00306332;IPI00946221;IPI00791426	4;4;4	60S ribosomal protein L24;60S ribosomal protein L30;Putative uncharacterized protein RPL24;Ribosomal protein L24, isoform CRA_e	RPL24;hCG_2023003	24.2	17.779	157	1.6422e-91	0.54161	1.3664	19	0.74128	1.1567	20	0.46647	1.3317	17	25553000	15016000
IPI00178440;IPI00927696;IPI00927920;IPI00926585	1;1;1;1	Elongation factor 1-beta;HCG19809;Similar to eukaryotic translation elongation factor 1 beta 2; eukaryotic translation elongation factor 1 beta 1;Putative uncharacterized protein EEF1B2	EEF1B;EEF1B2;EF1B;hCG_19809;LOC392793;tcag7.1190	6.7	24.763	225	4.2633e-58	NaN	NaN	0	0.75956	1.1919	2	0.46625	1.328	2	181970	140760
IPI00013808;IPI01015738;IPI00845465;IPI00908458;IPI00908776;IPI00942539;IPI00921118;IPI00759776;IPI00013508;IPI00909239;IPI01011340;IPI01009456;IPI01010507;IPI00019884;IPI00936352;IPI00032137;IPI01009258;IPI00903019	19;14;10;8;6;6;5;5;5;5;5;3;2;2;1;1;1;1	Alpha-actinin-4;F-actin cross-linking protein;Non-muscle alpha-actinin 4;ACTN4 protein;Actinin alpha4 isoform	ACTN4	30.2	104.85	911	1.9277e-95	0.38949	0.79336	5	0.6452	0.91104	36	0.46671	1.3205	11	4726500	2966400
IPI00218343;IPI00387144;IPI00791613;IPI00646909;IPI00792478	17;16;8;8;8	Alpha-tubulin 6;Tubulin alpha-1C chain;Tubulin alpha-6 chain;cDNA FLJ55956, highly similar to Tubulin alpha-6 chain;Tubulin alpha 6 variant	TUBA1C;TUBA6	52.3	49.895	449	0	0.6103	1.3438	2	1.0923	1.5591	2	0.46683	1.3203	3	932620	1913900
IPI00004860;IPI00759723;IPI01018632;IPI00984107;IPI00973800	33;33;25;2;1	Arginine--tRNA ligase;Arginyl-tRNA synthetase, cytoplasmic;cDNA FLJ50285, highly similar to Arginyl-tRNA synthetase (EC 6.1.1.19)	RARS	56.7	75.378	660	2.0223e-250	0.26909	0.53322	64	0.37412	0.52371	59	0.4749	1.3126	55	22723000	12254000
IPI00554788;IPI01022070	10;9	Cell proliferation-inducing gene 46 protein;Cytokeratin-18;Keratin, type I cytoskeletal 18;Keratin-18;cDNA, FLJ94640, highly similar to Homo sapiens keratin 18 (KRT18), mRNA	CYK18;KRT18;PIG46	28.4	48.057	430	1.6396e-90	0.44101	1.0496	14	0.76143	1.1024	15	0.44905	1.3082	16	9164800	13333000
IPI00003706;IPI01022509;IPI00922492;IPI01022449;IPI01022031;IPI01022795;IPI00922692	5;5;4;4;2;1;1	RNA-binding motif, single-stranded-interacting protein 2;Suppressor of CDC2 with RNA-binding motif 3;cDNA FLJ50371, highly similar to RNA-binding motif,single-stranded-interacting protein 2;cDNA FLJ53090, moderately similar to RNA-binding motif, single-stranded-interacting protein 2	RBMS2;SCR3	13.8	43.958	407	1.8455e-77	0.71143	1.834	8	0.81803	1.2725	9	0.46685	1.3069	8	3446100	2367700
IPI00455599	5	Heat shock protein 90-beta b;Putative heat shock protein HSP 90-beta 2	HSP90AB2P;HSP90BB	13	49.122	422	1.5443e-37	0.38332	0.6747	4	0.71229	0.83887	2	0.47727	1.3051	4	1278900	491280
IPI00412607;IPI00455757;IPI01014264;IPI00550247	4;3;2;2	60S ribosomal protein L35;Similar to 60S ribosomal protein L35	RPL35;LOC154880;tcag7.829	33.3	14.551	123	1.282e-158	0.5266	1.3085	25	0.54686	0.9108	26	0.40516	1.301	23	125980000	72335000
IPI00925046;IPI00925511;IPI00925203;IPI00925012;IPI00792753;IPI00924591;IPI00910548;IPI00925735	28;26;12;9;8;8;6;3	Glutamine--tRNA ligase;Glutaminyl-tRNA synthetase;cDNA FLJ75085, highly similar to Homo sapiens glutaminyl-tRNA synthetase (QARS), mRNA;Glutaminyl-tRNA synthetase variant;QARS protein;cDNA FLJ54487, highly similar to Glutaminyl-tRNA synthetase (EC 6.1.1.18);Glutaminyl-tRNA synthetase, isoform CRA_a;cDNA FLJ54453, highly similar to Glutaminyl-tRNA synthetase (EC 6.1.1.18);cDNA FLJ54314, highly sim…	QARS;hCG_96727	44.5	87.798	775	1.2113e-147	0.26374	0.41723	49	0.38644	0.54683	46	0.4798	1.3008	56	9029400	8954200
IPI00376798	12	60S ribosomal protein L11;CLL-associated antigen KW-12;Cell growth-inhibiting protein 34;cDNA, FLJ92077, Homo sapiens ribosomal protein L11 (RPL11), mRNA;Ribosomal protein L11;Ribosomal protein L11, isoform CRA_b	RPL11;hCG_1739238;RP11-223J15.3-001	64	20.252	178	2.3583e-234	0.70314	1.8156	48	1.0304	1.6445	48	0.42817	1.296	50	173220000	193020000
IPI00301323;IPI01012260;IPI00555700;IPI00657846	31;21;10;10	ATP-dependent RNA helicase DDX18;DEAD box protein 18;Myc-regulated DEAD box protein;Putative uncharacterized protein DDX18;cDNA FLJ33908 fis, clone CTONG2008518, highly similar to DEAD/H (Asp-Glu-Ala-Asp/His) box polypeptide 18	DDX18	51.8	75.406	670	2.7243e-162	0.35933	0.72967	72	0.34787	0.4596	73	0.45923	1.2928	63	28738000	23030000
IPI00302850;IPI00943813	5;2	Small nuclear ribonucleoprotein Sm D1;Sm-D autoantigen;snRNP core protein D1	SNRPD1	54.6	13.281	119	1.3913e-219	0.40878	1.008	34	0.63149	0.93742	40	0.43264	1.2858	42	56028000	39457000
IPI00007752;IPI00930130;IPI00956241;IPI00975573;IPI00292496;IPI00174849;IPI00514047;IPI01013807;IPI00956734;IPI00018511;IPI00739915;IPI00908605;CON__ENSEMBL:ENSBTAP00000025008;IPI00981865;IPI00006510;IPI00979417;IPI00827736;IPI00945362	18;13;8;6;5;4;4;4;4;3;3;3;2;2;2;2;2;1	Tubulin beta-2 chain;Tubulin beta-2C chain;Class IVb beta tubulin;Tubulin, beta 2C;TUBB2C protein;cDNA FLJ11352 fis, clone HEMBA1000020, highly similar to Tubulin beta-2C chain	TUBB2C	55.3	49.83	445	0	0.53334	1.3085	17	0.9563	1.474	9	0.40162	1.2855	6	2114300	1699300
IPI00300333;IPI00384593;IPI00908865	3;3;1	Pancreatic differentiation protein 2;RNA polymerase II-associated factor 1 homolog	PAF1;PD2	6.6	59.975	531	3.0426e-34	0.25556	0.68012	7	0.29475	0.49427	3	0.48574	1.2793	2	653600	310760
IPI00031691;IPI00968128;IPI00965303;IPI00966707;IPI00981834;IPI00979841;IPI00910195;IPI00909133;IPI00967876;IPI00719047;REV__IPI00026555;REV__IPI00514782;REV__IPI00909385	13;12;11;9;9;9;8;8;6;5;1;1;1	60S ribosomal protein L9;cDNA, FLJ92535, Homo sapiens ribosomal protein L9 (RPL9), mRNA;NPC-A-16;Ribosomal protein L9;Ribosomal protein L9 isoform;Ribosomal protein L9, isoform CRA_b;cDNA FLJ51990, highly similar to 60S ribosomal protein L9;Ribosomal protein L9, isoform CRA_d;cDNA FLJ52179, highly similar to 60S ribosomal protein L9;Putative uncharacterized protein DKFZp313J1510	OK/SW-cl.103;RPL9;RPL9P7;RPL9P8;RPL9P9;hCG_37461;DKFZp313J1510	72.9	21.863	192	9.2351e-266	0.38608	0.97378	40	0.45537	0.71584	49	0.44328	1.278	37	61796000	53767000
IPI00787089;IPI00953543;IPI00006702;IPI00178047	3;3;3;3	Modulator of non-genomic activity of estrogen receptor;Proline-, glutamic acid- and leucine-rich protein 1;Transcription factor HMX3;Putative uncharacterized protein PELP1;cDNA FLJ75008, highly similar to Homo sapiens proline-, glutamic acid-, leucine-rich protein 1 (PELP1), mRNA;cDNA FLJ51806, highly similar to Homo sapiens proline-, glutamic acid-, leucine-rich protein 1 (PELP1), mRNA;cDNA FLJ5…	HMX3;MNAR;PELP1	3.8	135.49	1275	2.4005e-09	0.35721	0.61495	5	0.43099	0.6756	6	0.47987	1.2753	7	475320	384590
IPI00299608;IPI00456695;IPI00917594	2;2;1	26S proteasome non-ATPase regulatory subunit 1;26S proteasome regulatory subunit RPN2;26S proteasome regulatory subunit S1;26S proteasome subunit p112;cDNA, FLJ92896, highly similar to Homo sapiens proteasome (prosome, macropain) 26S subunit, non-ATPase, 1 (PSMD1), mRNA;PSMD1 protein	PSMD1	3.3	105.84	953	1.3498e-07	0.27383	0.56532	2	0.57213	0.87263	4	0.46661	1.2752	3	360490	193410
IPI00791325	21	HBV XAg-transactivated protein 5;HBV X-transactivated gene 5 protein;Minor histocompatibility antigen HA-8;Pumilio domain-containing protein KIAA0020;cDNA, FLJ96597	KIAA0020;XTP5	38.1	73.584	648	9.8113e-84	0.58511	1.2308	47	1.3301	1.8097	39	0.4683	1.2706	34	10454000	8101900
IPI00549540	5	p21-activated protein kinase-interacting protein 1;PAK/PLC-interacting protein 1;PAK1-interacting protein 1;WD repeat-containing protein 84	PAK1IP1;PIP1;WDR84	14.8	43.963	392	3.4879e-35	0.58003	1.3387	8	0.81956	1.1495	2	0.46541	1.27	5	1692600	1038400
IPI00844215;IPI00843765;IPI00879810;IPI00871535;IPI00745092;IPI01022573	50;50;49;49;7;4	Alpha-II spectrin;Fodrin alpha chain;Spectrin alpha chain, brain;Spectrin, non-erythroid alpha chain;cDNA FLJ59116, highly similar to Spectrin alpha chain, brain;cDNA FLJ61399, highly similar to Spectrin alpha chain, brain;Putative uncharacterized protein DKFZp564P0562;Putative uncharacterized protein SPTAN1	SPTA2;SPTAN1;DKFZp564P0562	26.4	284.54	2472	4.4046e-126	0.37799	0.68965	93	0.62685	0.86309	115	0.49511	1.2641	109	20338000	12403000
IPI00221012;IPI00003964;IPI00874074;IPI00744575;IPI00946017	18;18;8;8;6	Deubiquitinating enzyme FAF-X;Fat facets in mammals;Fat facets protein-related, X-linked;Probable ubiquitin carboxyl-terminal hydrolase FAF-X;Ubiquitin thioesterase FAF-X;Ubiquitin-specific protease 9, X chromosome;Ubiquitin-specific-processing protease FAF-X;Ubiquitin carboxyl-terminal hydrolase;USP9X protein variant;USP9X protein	DFFRX;FAM;USP9;USP9X;hCG_18381	8.7	292.28	2570	1.5688e-27	0.23905	0.49879	9	0.39501	0.57512	32	0.51357	1.2599	18	2245800	1423500
IPI00329512;IPI01018641;IPI00785142;IPI00027285;IPI00220360;IPI00395674;IPI00384173	11;11;11;11;11;11;10	Sm protein B/B;Small nuclear ribonucleoprotein-associated proteins B and B;SNRPB protein;cDNA FLJ41124 fis, clone BRACE2014850, highly similar to Small nuclear ribonucleoprotein-associated protein N;Small nuclear ribonucleoprotein polypeptide N variant;cDNA FLJ56740, highly similar to Small nuclear ribonucleoprotein-associatedproteins B and B;Small nuclear ribonucleoprotein polypeptides B and B1,…	COD;SNRPB;SNRPB1;hCG_2039421;HCERN3;SMN;SNRPN	24.2	30.032	289	5.5243e-233	0.4176	1.1951	35	0.64538	1.0567	45	0.37902	1.2584	40	75541000	49812000
IPI00549248;IPI00220740;IPI00658013;IPI00604504;IPI00985410;IPI00983818	12;12;10;4;3;2	Nucleolar phosphoprotein B23;Nucleolar protein NO38;Nucleophosmin;Numatrin;Truncated nucleolar phosphoprotein B23;NPM1 protein;Nucleophosmin (Nucleolar phosphoprotein B23, numatrin);Nucleophosmin/B23.2;cDNA FLJ20465 fis, clone KAT06236	NPM;NPM1	46.6	32.575	294	0	0.29129	0.63344	111	0.36279	0.50579	120	0.43523	1.2581	106	135190000	62979000
IPI00942405;IPI00007163	2;2	R30783_1;U6 snRNA-associated Sm-like protein LSm7	LSM7	23.4	15.987	145	0.0050908	0.51415	1.6349	2	0.80708	1.3316	2	0.34404	1.2561	2	539590	351600
IPI00012578;IPI00946316	10;3	Importin alpha Q1;Importin subunit alpha-4;Karyopherin subunit alpha-4	KPNA4;QIP1	28	57.886	521	2.6065e-163	0.41512	1.0019	26	0.62232	0.94922	14	0.45679	1.2556	21	12079000	7412400
IPI00465054;IPI00550243	2;2	Putative uncharacterized protein DKFZp686C1054;THUMP domain-containing protein 1;cDNA FLJ57359, highly similar to THUMP domain-containing protein 1;Putative uncharacterized protein 44M2.1	DKFZp686C1054;THUMPD1;44M2.1	7.1	48.49	439	6.6683e-26	0.28474	0.71322	4	NaN	NaN	0	0.4525	1.2553	2	421750	197360
IPI00956309;IPI00005675	12;12	NF-kappaB repressing factor;NFKB repressing factor;NF-kappa-B-repressing factor;Protein ITBA4;Transcription factor NRF	NRF;NKRF;ITBA4	20.9	79.495	705	5.3646e-30	0.3319	0.67153	16	0.45724	0.68643	4	0.44953	1.2552	13	1392400	1288700
IPI00003309;IPI00927876;IPI00927044;IPI00924545;IPI00927637;IPI00791019	4;4;3;3;2;1	DNA-directed RNA polymerase II subunit H;DNA-directed RNA polymerases I, II, and III 17.1 kDa polypeptide;DNA-directed RNA polymerases I, II, and III subunit RPABC3;RPB17;RPB8 homolog;Putative uncharacterized protein POLR2H	POLR2H	34.7	17.143	150	4.9688e-24	0.52448	1.421	10	0.80296	1.2739	8	0.34775	1.2513	7	2008000	1232600
IPI00646240;IPI00794461;IPI00930174;IPI00930570;IPI00020101;IPI00419833;IPI00152906;IPI00477495;IPI00018534;IPI00303133;IPI00554798;IPI00815755;IPI00329665	6;6;6;6;6;6;6;6;6;6;6;6;6	Histone H2B;Histone H2B type 1-N;Histone H2B.d;Histone H2B type 1-C/E/F/G/I;Histone H2B.1 A;Histone H2B.a;Histone H2B.g;Histone H2B.h;Histone H2B.k;Histone H2B.l;HIRA-interacting protein 1;Histone H2B type 1-K;HIRA-interacting protein 2;Histone H2B type 1-D;Histone H2B.1 B;Histone H2B.b;Histone H2B type F-S;Histone H2B.s;Histone H2B type 1-L;Histone H2B.c;Histone H2B type 1-H;Histone H2B.j;Histon…	H2BFD;HIST1H2BN;H2BFA;H2BFG;H2BFH;H2BFK;H2BFL;HIST1H2BC;HIST1H2BE;HIST1H2BF;HIST1H2BG;HIST1H2BI;hCG_1640484;hCG_1640985;hCG_1641780;hCG_1787353;hCG_1787365;H2BFT;HIRIP1;HIST1H2BK;H2BFB;HIRIP2;HIST1H2BD;H2BFS;H2BFC;HIST1H2BL;H2BFJ;HIST1H2BH;H2BFE;HIST1H2BM;HIST2H2BF	31.3	18.041	166	4.802e-220	0.70808	1.8	45	0.91171	1.401	48	0.43512	1.2465	44	189120000	145620000
IPI00978400;IPI00394668;IPI00394665;IPI00760588	46;46;46;46	136 kDa double-stranded RNA-binding protein;Double-stranded RNA-specific adenosine deaminase;Interferon-inducible protein 4;K88DSRBP;cDNA FLJ61696, highly similar to Double-stranded RNA-specific adenosine deaminase (EC 3.5.4.-);Adenosine deaminase, RNA-specific, isoform CRA_b;Adenosine deaminase, RNA-specific isoform ADAR-a variant	ADAR;ADAR1;DSRAD;G1P1;IFI4;hCG_18813	42.5	140.83	1269	0	0.33035	0.60061	206	0.43125	0.55164	187	0.44426	1.2442	211	102880000	79515000
IPI00003588;IPI00646720;IPI00964364;IPI00913838;IPI00963998;IPI00964664;IPI00965944	7;6;6;6;5;2;1	Aminoacyl tRNA synthetase complex-interacting multifunctional protein 3;Elongation factor p18;Eukaryotic translation elongation factor 1 epsilon-1;Multisynthase complex auxiliary component p18;Putative uncharacterized protein MUTED;Putative uncharacterized protein EEF1E1	AIMP3;EEF1E1;P18;MUTED	48.3	19.81	174	3.3794e-77	0.2494	0.62701	14	0.37602	0.59551	13	0.44141	1.2417	15	17839000	3699200
IPI00296805	1	Oculospanin;Tetraspanin-10	OCSP;TSPAN10	2	40.733	393	0.0008084	0.35192	0.80823	4	0.61128	0.91234	4	0.43573	1.2416	4	5802700	2841200
IPI00216951;IPI01009538;IPI00917783;IPI00917492;IPI00917399;IPI00917920;IPI00917615	22;19;9;7;7;5;4	Aspartate--tRNA ligase;Aspartyl-tRNA synthetase, cytoplasmic;Cell proliferation-inducing gene 40 protein;Aspartyl-tRNA synthetase, isoform CRA_b;Putative uncharacterized protein DARS;Putative uncharacterized protein DKFZp781B11202	DARS;PIG40;hCG_25752;DKFZp781B11202	50.7	57.136	501	6.5566e-125	0.23978	0.52228	45	0.33926	0.49624	30	0.43403	1.24	21	9298800	6256500
IPI00026302;IPI00917298;IPI00848331;IPI00856058;IPI00916315;IPI00915795;IPI00916572;IPI00917675	11;9;9;9;9;9;9;6	60S ribosomal protein L31;cDNA, FLJ92036, highly similar to Homo sapiens ribosomal protein L31 (RPL31), mRNA;Ribosomal protein L31;cDNA FLJ57527, highly similar to 60S ribosomal protein L31;Putative uncharacterized protein RPL31;cDNA FLJ58912, highly similar to 60S ribosomal protein L31;Ribosomal protein L31, isoform CRA_c;RPL31 protein;cDNA FLJ58908, highly similar to 60S ribosomal protein L31	RPL31;hCG_27618	56.8	14.463	125	2.0106e-249	0.48045	1.2779	38	0.62802	0.95465	35	0.42388	1.2391	39	173740000	113450000
IPI00021808;IPI00967106;IPI00908779;IPI00965198;IPI00910697;IPI00911023;IPI00976939;IPI00909075;IPI00940549;IPI00967440	10;10;10;10;8;8;7;6;5;3	Histidine--tRNA ligase;Histidyl-tRNA synthetase, cytoplasmic;Histidyl-tRNA synthetase;cDNA FLJ53452, highly similar to Histidyl-tRNA synthetase (EC 6.1.1.21);cDNA FLJ58554, highly similar to Histidyl-tRNA synthetase (EC 6.1.1.21);cDNA FLJ53703, highly similar to Histidyl-tRNA synthetase (EC 6.1.1.21);cDNA FLJ58562, highly similar to Histidyl-tRNA synthetase (EC 6.1.1.21);cDNA FLJ42841 fis, clone …	HARS;HRS;hCG_1782886	23	57.41	509	2.1483e-59	0.32636	0.64966	13	0.44444	0.61657	7	0.46378	1.2381	6	1547200	1211600
IPI00641788;IPI00013396;IPI00644813	3;3;1	U1 small nuclear ribonucleoprotein C	RP3-375P9.1-002;SNRPC;hCG_16077;RP3-375P9.1-001	21.7	19.687	180	1.5969e-114	0.59277	1.6045	10	0.87674	1.3392	12	0.37791	1.2376	10	10429000	6211700
IPI00013452;IPI01009785;IPI00909383	72;47;46	Bifunctional aminoacyl-tRNA synthetase;Cell proliferation-inducing gene 32 protein;Glutamate--tRNA ligase;Glutamyl-tRNA synthetase;Proline--tRNA ligase;Prolyl-tRNA synthetase;cDNA FLJ58269, highly similar to Bifunctional aminoacyl-tRNA synthetase;EPRS protein;cDNA FLJ56021, highly similar to Bifunctional aminoacyl-tRNA synthetase[Includes: Glutamyl-tRNA synthetase (EC 6.1.1.17)	EPRS;GLNS;PARS;PIG32;QARS;QPRS	60	170.59	1512	0	0.24503	0.40961	147	0.3603	0.4894	230	0.44563	1.2356	98	73717000	50261000
IPI00029400;IPI00219866	2;2	Zinc finger protein 265;Zinc finger Ran-binding domain-containing protein 2;Zinc finger, splicing	ZIS;ZNF265;ZRANB2	7.3	37.404	330	0.003667	0.21027	0.37579	3	NaN	NaN	0	0.51707	1.235	6	241430	167830
IPI00217030;IPI00219894;IPI00302740;IPI00643830;IPI00646114;IPI00945801	24;11;10;10;8;3	40S ribosomal protein S4, X isoform;SCR10;Single copy abundant mRNA protein;cDNA FLJ40595 fis, clone THYMU2010705, highly similar to 40S RIBOSOMAL PROTEIN S4, X ISOFORM;cDNA, FLJ92004, Homo sapiens ribosomal protein S4, X-linked (RPS4X), mRNA;Ribosomal protein S4, X-linked, isoform CRA_c;Ribosomal protein S4, X-linked X isoform variant;RPS4X protein	CCG2;RPS4;RPS4X;SCAR;hCG_18634	68.8	29.597	263	0	0.34804	0.85459	97	0.39681	0.60918	102	0.41066	1.2346	86	422100000	169650000
IPI00465176;IPI00748207;IPI00807606;IPI00917535	3;3;2;2	39S ribosomal protein L28, mitochondrial;39S ribosomal protein L30, mitochondrial;Putative uncharacterized protein MRPL30	HSPC249;MRPL28;MRPL30;RPML28	19.9	21.838	191	3.6631e-11	0.50846	1.3025	4	1.0327	1.7151	6	0.442	1.234	5	1338700	935470
IPI00026496	2	Nucleoplasmin-3	NPM3	20.8	19.343	178	1.4573e-29	0.30222	0.80721	2	0.41684	0.68118	2	0.44789	1.2336	4	876520	511400
IPI00289601;IPI00013774;IPI00972999;IPI00910637;IPI00514649;IPI01010320;IPI01009997;IPI00982901;IPI00974336;IPI00976554;IPI00980006;IPI00979387;IPI00978755;IPI00964796;IPI00976946;IPI00550364;IPI01015267;IPI00555868;IPI00976604	4;4;4;3;3;2;2;2;2;2;2;2;2;2;2;1;1;1;1	Histone deacetylase 2;cDNA FLJ40057 fis, clone TCERX2000431, highly similar to HISTONE DEACETYLASE 2;Histone deacetylase 1;cDNA FLJ51764, highly similar to Histone deacetylase 1;HDAC1 protein;Histone deacetylase 1, isoform CRA_a;cDNA FLJ34837 fis, clone NT2NE2010632, highly similar to HISTONE DEACETYLASE 2;Histone deacetylase 2, isoform CRA_a;cDNA FLJ60860, highly similar to Histone deacetylase 1…	HDAC2;HDAC1;RPD3L1;hCG_41610;RP4-811H24.2-001;hCG_21384;RP4-811H24.2-010;DKFZp686H12203	7.4	65.537	582	4.2724e-05	0.56691	1.182	5	NaN	NaN	1	0.45889	1.2319	2	256760	156590
IPI00002895	3	DRB sensitivity-inducing factor 14 kDa subunit;DRB sensitivity-inducing factor small subunit;Transcription elongation factor SPT4;Suppressor of Ty 4 homolog 1 (S. cerevisiae), isoform CRA_b	SPT4H;SUPT4H;SUPT4H1;hCG_2002775	27.4	13.193	117	3.9093e-32	0.5165	1.5763	6	0.78518	1.2812	6	0.39299	1.2273	6	2355300	1479400
IPI00289807;IPI00301719;IPI00925330;IPI00927685;IPI00305221	6;6;1;1;1	Mitochondrial tRNA nucleotidyl transferase, CCA-adding;mt CCA-adding enzyme;mt tRNA adenylyltransferase;mt tRNA CCA-diphosphorylase;mt tRNA CCA-pyrophosphorylase;tRNA-nucleotidyltransferase 1, mitochondrial	CGI-47;TRNT1	15.9	50.127	434	1.738e-39	0.22262	0.53109	9	0.30733	0.47746	9	0.47725	1.226	7	1900900	1300500
REV__IPI00465008;REV__IPI01013033	1;1	Uncharacterized protein KIAA0240;cDNA FLJ61607, weakly similar to Glioma tumor suppressor candidate region gene 1 protein	KIAA0240	1.6	115.08	1079	0.025073	0.64937	1.7636	4	0.8876	1.4364	6	0.42287	1.2255	5	9674900	7102800	+
IPI00219156;IPI00983316;IPI00794121;IPI00794745;IPI00790695	8;8;4;4;2	60S ribosomal protein L30	RPL30	64.3	12.784	115	0	0.61441	1.6461	42	1.2259	1.9308	38	0.3993	1.2241	41	120270000	92936000
IPI00003921;IPI00218697;IPI00739613;IPI00553103;IPI00979898;IPI00218700;IPI00791144;IPI00218698;IPI01013487;IPI00218699;IPI00218701	9;9;9;9;9;8;8;8;8;8;7	4.1R;Band 4.1;EPB4.1;Protein 4.1;EPB41 protein;cDNA FLJ50645;Putative uncharacterized protein EPB41;cDNA FLJ50624;Protein 4.1 variant	E41P;EPB41	12.5	97.016	864	8.7786e-37	0.47911	1.1372	17	0.62183	0.89931	14	0.39314	1.2239	17	4471000	9678600
IPI00893746;IPI00026167	7;7	NHP2 non-histone chromosome protein 2-like 1 (S. cerevisiae);High mobility group-like nuclear protein 2 homolog 1;NHP2-like protein 1;OTK27;SNU13 homolog;U4/U6.U5 tri-snRNP 15.5 kDa protein;cDNA, FLJ92061, Homo sapiens NHP2 non-histone chromosome protein 2-like 1 (S.cerevisiae) (NHP2L1), mRNA;NHP2 non-histone chromosome protein 2-like 1 (S. cerevisiae), isoform CRA_a;NHP2L1 protein	CTA-216E10.8-008;NHP2L1;CTA-216E10.8-001;hCG_41538	45.5	14.627	132	5.2109e-187	0.41344	1.19	15	0.65346	1.0137	16	0.39744	1.2233	15	20712000	12427000
IPI00654555;IPI00294891;IPI00872909;IPI00797590;IPI01011199;IPI01009814;IPI01010255;IPI01009991;IPI01015572;IPI01009533	23;23;22;18;7;6;5;5;3;2	NOP2 protein;Nucleolar protein 1;Nucleolar protein 2 homolog;Proliferating-cell nucleolar antigen p120;Proliferation-associated nucleolar protein p120;Putative ribosomal RNA methyltransferase NOP2	NOP2;NOL1	37.9	92.859	845	1.5821e-295	0.62304	1.041	64	1.2726	1.6383	54	0.43746	1.2186	46	22420000	13292000
IPI00022774;IPI00915799;IPI00916175	31;5;4	15S Mg(2+)-ATPase p97 subunit;Transitional endoplasmic reticulum ATPase;Valosin-containing protein;VCP protein;Putative uncharacterized protein DKFZp434K0126	VCP;DKFZp434K0126	52	89.321	806	6.8192e-259	0.30975	0.46554	53	0.54545	0.66255	65	0.4219	1.2159	64	27451000	23148000
IPI00103994;IPI01014989;IPI00965964;IPI01014783;IPI01012157;IPI01011719;IPI00383290	28;28;28;27;12;4;2	Leucine--tRNA ligase;Leucyl-tRNA synthetase, cytoplasmic;cDNA, FLJ96156, highly similar to Homo sapiens leucyl-tRNA synthetase (LARS), mRNA;LARS protein;cDNA FLJ58157, highly similar to Leucyl-tRNA synthetase, cytoplasmic (EC 6.1.1.4);cDNA FLJ58466, highly similar to Leucyl-tRNA synthetase, cytoplasmic (EC 6.1.1.4);cDNA FLJ58533, highly similar to Leucyl-tRNA synthetase, cytoplasmic (EC 6.1.1.4);…	KIAA1352;LARS	32.2	134.46	1176	6.0601e-289	0.25831	0.36864	44	0.34331	0.38862	38	0.44047	1.2151	42	11068000	7148500
IPI00020508;IPI00178861	12;12	N(2),N(2)-dimethylguanosine tRNA methyltransferase;tRNA 2,2-dimethylguanosine-26 methyltransferase;tRNA(guanine-26,N(2)-N(2)) methyltransferase;tRNA(m(2,2)G26)dimethyltransferase;cDNA FLJ77676, highly similar to Homo sapiens TRM1 tRNA methyltransferase 1 homolog (S. cerevisiae) (TRMT1), mRNA;cDNA FLJ54678, highly similar to N(2),N(2)-dimethylguanosine tRNA methyltransferase (EC 2.1.1.32);cDNA FLJ…	TRMT1	24.7	72.233	659	4.7596e-52	0.26231	0.57741	21	0.42269	0.62932	18	0.44392	1.2131	21	3415800	1944000
IPI00641364;IPI00926444;IPI00329590;IPI00876873;IPI00219793;IPI00853335;IPI00917894;IPI00853458	13;13;13;13;13;11;6;3	Putative uncharacterized protein PPAN;Brix domain-containing protein 3;Peter Pan homolog;Suppressor of SWI4 1 homolog;HCG2033702, isoform CRA_a	PPAN;BXDC3;SSF1;hCG_2033702	21.8	87.917	794	1.1643e-83	0.54609	1.1729	37	0.69923	0.96573	29	0.45136	1.2127	27	20645000	10461000
IPI00008708;IPI00642046;IPI01016043	33;31;16	CATX-11;Cellular senescence-inhibited gene protein;Protein PBK1;Ribosomal L1 domain-containing protein 1;RSL1D1 protein	CATX11;CSIG;L12;PBK1;RSL1D1	59.4	54.972	490	0	0.40557	0.82104	112	0.55573	0.77722	105	0.4329	1.2095	102	113870000	85461000
IPI00216457;IPI00339274	6;6	Histone H2A type 2-A;Histone H2A.2;Histone H2A/o;Histone H2A type 2-C;Histone H2A/q;Histone H2A-GL101	H2AFO;HIST2H2AA;HIST2H2AA3;HIST2H2AA4;H2AFQ;HIST2H2AC	57.7	14.095	130	1.513e-227	0.67484	1.6876	40	0.8874	1.3667	45	0.43038	1.2094	38	298380000	200740000
IPI00181728	8	Brix domain-containing protein 2;Ribosome biogenesis protein BRX1 homolog;BXDC2 protein;cDNA FLJ57871, highly similar to Brix domain-containing protein 2;BRIX;Brix domain containing 2, isoform CRA_b;cDNA FLJ11100 fis, clone PLACE1005550	BRIX;BRIX1;BXDC2;hCG_2039716	30.6	41.401	353	1.9099e-65	0.45936	1.0599	26	0.78162	1.1323	17	0.44897	1.2086	14	7079300	5725700
IPI00026202;IPI00847774;IPI00909746	11;10;10	60S ribosomal protein L18a;cDNA, FLJ92035, highly similar to Homo sapiens ribosomal protein L18a (RPL18A), mRNA;cDNA FLJ52166, highly similar to 60S ribosomal protein L18a;Ribosomal protein L18a variant;Ribosomal protein L18a;cDNA FLJ51501, highly similar to 60S ribosomal protein L18a;cDNA FLJ51502, highly similar to 60S ribosomal protein L18a	RPL18A	49.4	20.762	176	1.0361e-156	0.55229	1.304	31	1.1136	1.6718	39	0.40411	1.2073	33	42904000	33162000
IPI01014660;IPI00744772;IPI00925656	5;5;4	MRPS17 protein;28S ribosomal protein S17, mitochondrial;Mitochondrial ribosomal protein S17	MRPS17;HSPC011;RPMS17	34.7	25.72	225	2.1667e-145	0.50754	1.2379	7	1.1062	1.6664	4	0.43218	1.2038	5	5920600	4292600
IPI00644127;IPI00982482;IPI00910980;IPI00978891;IPI00514385;IPI00514082;IPI00644832;IPI00644198	40;38;32;25;8;6;3;1	Isoleucine--tRNA ligase;Isoleucyl-tRNA synthetase, cytoplasmic;Isoleucyl-tRNA synthetase, cytoplasmic variant;Putative uncharacterized protein DKFZp686L17145;Putative uncharacterized protein DKFZp686L0869;Isoleucyl-tRNA synthetase;Putative uncharacterized protein IARS;IARS protein;cDNA FLJ55373, highly similar to Isoleucyl-tRNA synthetase, cytoplasmic (EC 6.1.1.5);PRO0785	IARS;DKFZp686L17145;DKFZp686L0869;RP11-62C3.1-002;RP11-62C3.1-003	41.4	144.5	1262	0	0.22948	0.37005	62	0.32096	0.42487	60	0.42341	1.2038	72	23548000	17829000
IPI00019450;IPI00646322;IPI00646813;IPI00642416;IPI00902796;IPI00219287;IPI00760707;IPI00966215;IPI00642895;IPI00969077	17;17;17;17;8;7;5;5;1;1	60 kDa SS-A/Ro ribonucleoprotein;Ro 60 kDa autoantigen;Sjoegren syndrome antigen A2;Sjoegren syndrome type A antigen;TROVE domain family member 2;Gastric cancer multi-drug resistance protein variant;TROVE domain family, member 2;TROVE domain family, member 2, isoform CRA_c;TROVE domain family, member 2, isoform CRA_e;TROVE domain family, member 2, isoform CRA_d	RO60;SSA2;TROVE2;hCG_41054;RP11-101E13.3-005;RP11-101E13.3-006;RP11-101E13.3-004;RP11-101E13.3-003	37.4	60.67	538	1.2547e-163	0.35276	0.70907	41	0.52223	0.72981	35	0.42089	1.2003	37	21913000	12643000
IPI00150269;IPI00218435	16;16	PRP4 homolog;U4/U6 small nuclear ribonucleoprotein Prp4;U4/U6 snRNP 60 kDa protein;WD splicing factor Prp4;cDNA, FLJ93619, highly similar to Homo sapiens PRP4 pre-mRNA processing factor 4 homolog (yeast) (PRPF4), mRNA;PRPF4 protein variant;PRPF4 protein;60 kDa U4/U6 snRNP-specific spliceosomal protein;PRP4 pre-mRNA processing factor 4 homolog (Yeast);PRP4 pre-mRNA processing factor 4 homolog (Yea…	PRP4;PRPF4;hCG_29193;RP11-110L1.4-001	38.3	58.449	522	2.6674e-105	0.53747	1.0833	26	0.73154	1.0292	23	0.44562	1.2002	19	4805800	3589000
IPI00329036;IPI00922343	7;4	39S ribosomal protein L50, mitochondrial;cDNA FLJ52265, highly similar to Homo sapiens mitochondrial ribosomal protein L50 (MRPL50), mRNA	MRPL50	53.8	18.325	158	4.6597e-30	0.46364	1.3837	14	0.80904	1.3369	11	0.35364	1.1987	9	1849200	4953400
IPI00012795	1	eIF3 p36;eIF-3-beta;Eukaryotic translation initiation factor 3 subunit 2;Eukaryotic translation initiation factor 3 subunit I;TGF-beta receptor-interacting protein 1;Eukaryotic translation initiation factor 3, subunit 2 beta, 36kDa variant;cDNA FLJ77665, highly similar to Homo sapiens eukaryotic translation initiation factor 3, subunit 2 beta, 36kDa (EIF3S2), mRNA;cDNA FLJ78316, highly similar to…	EIF3I;EIF3S2;TRIP1;hCG_41608;RP4-675E8.1-001	3.7	36.501	325	0.00010757	NaN	NaN	1	0.48853	0.84536	2	0.45738	1.197	2	239380	171510
IPI00013070;IPI00167147;IPI01009355;IPI00736859;IPI00402391	30;30;30;30;27	Adenovirus early region 1B-associated protein 5;E1B-55 kDa-associated protein 5;Heterogeneous nuclear ribonucleoprotein U-like protein 1;cDNA FLJ78309, highly similar to Homo sapiens heterogeneous nuclear ribonucleoprotein U-like 1 (HNRPUL1), transcript variant 1, mRNA;cDNA FLJ78252, highly similar to Homo sapiens heterogeneous nuclear ribonucleoprotein U-like 1 (HNRPUL1), transcript variant 1, m…	E1BAP5;HNRNPUL1;HNRPUL1	35	95.737	856	0	0.37067	0.82995	102	0.61087	0.8636	81	0.41164	1.1964	83	96165000	52893000
IPI00007175;IPI00020793	9;8	60S ribosome subunit biogenesis protein NIP7 homolog;KD93;cDNA FLJ10296 fis, clone NT2RM1001044, highly similar to Homo sapiens HSPC031 mRNA	CGI-37;HSPC031;HSPC180;NIP7;OK/SW-cl.76;OK/SW-cl.78	60.6	20.462	180	6.1245e-30	0.62878	1.6649	20	1.4633	2.3491	12	0.41102	1.1957	19	8176500	21712000
IPI00000874;IPI00640741;IPI00641244	4;4;3	Natural killer cell-enhancing factor A;Peroxiredoxin-1;Proliferation-associated gene protein;Thioredoxin peroxidase 2;Thioredoxin-dependent peroxide reductase 2;cDNA, FLJ92164, highly similar to Homo sapiens peroxiredoxin 1 (PRDX1), mRNA	PAGA;PAGB;PRDX1;TDPX2	19.1	22.11	199	3.296e-05	0.048421	0.10249	3	0.57247	0.90433	4	0.43014	1.1935	5	2799700	292870
IPI00019502;IPI00395772;IPI00556012;IPI00878695;REV__IPI00007334;REV__IPI00946415;REV__IPI00911038;IPI00976415	87;60;8;2;1;1;1;1	Cellular myosin heavy chain, type A;Myosin heavy chain 9;Myosin heavy chain, non-muscle IIa;Myosin-9;Non-muscle myosin heavy chain A;Non-muscle myosin heavy chain IIa;cDNA FLJ77145, highly similar to Homo sapiens myosin, heavy polypeptide 9, non-muscle (MYH9), mRNA;cDNA FLJ57040, highly similar to Myosin-9;MYH9 variant protein;Myosin, heavy polypeptide 9, non-muscle, isoform CRA_a;Non-muscle myos…	MYH9;hCG_41454	44.9	226.53	1960	0	0.35384	0.71584	105	0.6909	0.94791	178	0.49298	1.1914	118	38292000	31244000
IPI00304187;IPI00909372;IPI00945927;IPI00944978;IPI00946105	7;6;3;3;2	RNA-binding motif protein 28;RNA-binding protein 28;cDNA FLJ50221, highly similar to RNA-binding protein 28	RBM28	10.5	85.737	759	1.4592e-12	0.49084	0.82426	16	0.65311	0.89946	17	0.42688	1.1909	13	1378700	1275600
IPI00007001;IPI00333848;IPI00377233;IPI00983181;IPI00982504	9;7;7;3;2	39S ribosomal protein L11, mitochondrial;Mitochondrial ribosomal protein L11 isoform a variant;Mitochondrial ribosomal protein L11, isoform CRA_c;Putative uncharacterized protein MRPL11	CGI-113;MRPL11;hCG_2017204	50.5	20.683	192	1.7969e-86	0.45027	1.1405	14	0.71523	1.2037	13	0.38578	1.1865	17	10219000	6940400
IPI00021626;IPI00074329;IPI00550442;IPI00929470	5;5;5;5	RNA-binding motif protein 42;RNA-binding protein 42;cDNA FLJ60187	RBM42	12.3	50.413	480	6.452e-122	0.49416	1.2226	7	0.67048	1.0118	11	0.40658	1.1864	8	5759800	3406900
IPI00719680;IPI00411453;IPI00411677	1;1;1	Adapter-related protein complex 3 subunit delta-1;AP-3 complex subunit delta;AP-3 complex subunit delta-1;Delta-adaptin;AP3D1 protein	AP3D1;PRO0039	0.9	136.65	1215	0.0088594	0.21446	0.38724	3	0.42706	0.54982	4	0.45826	1.184	4	321220	175030
IPI00299033;IPI00643131	9;1	Importin alpha Q2;Importin subunit alpha-3;Karyopherin subunit alpha-3;SRP1-gamma;Karyopherin alpha 3 variant;Karyopherin alpha 3 (Importin alpha 4)	KPNA3;QIP2	31.7	57.81	521	5.9307e-82	0.3669	0.83488	5	0.47605	0.70971	3	0.44255	1.1838	9	1655600	3607000
IPI00027096;IPI00874009;IPI00917039	9;1;1	39S ribosomal protein L15, mitochondrial;39S ribosomal protein L19, mitochondrial;cDNA FLJ76832, highly similar to Homo sapiens mitochondrial ribosomal protein L19 (MRPL19), mRNA;cDNA FLJ57115, highly similar to 39S ribosomal protein L19, mitochondrial	KIAA0104;MRPL15;MRPL19	30.1	33.535	292	1.6448e-15	0.50514	1.3282	13	0.9448	1.5901	15	0.43181	1.1831	10	7131700	2810000
IPI00217862	13	RRP9 homolog;U3 small nucleolar ribonucleoprotein-associated 55 kDa protein;U3 small nucleolar RNA-interacting protein 2	RNU3IP2;RRP9;U355K	37.9	51.84	475	4.2246e-96	0.326	0.80797	34	0.65341	0.94188	13	0.44879	1.183	20	9548200	9185500
IPI00000875;IPI00937615;IPI00908389;IPI00909534;IPI01010194	1;1;1;1;1	cDNA FLJ56389, highly similar to Elongation factor 1-gamma;eEF-1B gamma;Elongation factor 1-gamma;cDNA FLJ59973, highly similar to Elongation factor 1-gamma;Eukaryotic translation elongation factor 1 gamma;EEF1G protein;Eukaryotic translation elongation factor 1 gamma, isoform CRA_c;GIG35;cDNA FLJ59991, highly similar to Elongation factor 1-gamma;cDNA FLJ59433, highly similar to Elongation factor…	EEF1G;EF1G;PRO1608;hCG_2039458	2.1	56.149	487	0.0024341	0.39372	0.91211	2	0.72691	1.0979	3	0.45239	1.1824	2	336300	188680
IPI00018349;IPI00797037;IPI00795318;IPI00974419	2;2;2;2	CDC21 homolog;DNA replication licensing factor MCM4;P1-CDC21;cDNA FLJ12837 fis, clone NT2RP2003228, highly similar to DNA replication licensing factor MCM4;Minichromosome maintenance protein 4;cDNA FLJ54365, highly similar to DNA replication licensing factor MCM4	CDC21;MCM4	2.3	96.557	863	0.00012195	NaN	NaN	0	0.67438	1.0426	4	0.46625	1.1823	3	272180	124300
IPI00847568;IPI00472583;IPI01021637;IPI01021232;IPI01020890;IPI01021911;IPI01021485;IPI00929130;IPI01021810;IPI01022571;IPI01022047	7;7;3;3;3;3;3;2;2;1;1	RISC-loading complex subunit TARBP2;TAR RNA-binding protein 2;Trans-activation-responsive RNA-binding protein;cDNA FLJ75669, highly similar to Homo sapiens TAR (HIV) RNA binding protein 2 (TARBP2), transcript variant 1, mRNA	TARBP2;TRBP	25.4	39.039	366	5.9922e-22	0.39157	1.0494	14	0.58143	0.98843	7	0.42927	1.1822	8	1559900	1416100
IPI00027142;IPI00927698	4;4	Ribonuclease P protein subunit p20;Ribonucleases P/MRP protein subunit POP7 homolog;Putative uncharacterized protein POP7	POP7;RPP20	37.1	15.651	140	1.6946e-50	0.31006	0.91242	11	0.50982	0.89489	13	0.39104	1.1817	10	2939300	3380500
IPI00220344;IPI00977912;IPI00968305;IPI00917181;IPI00447443;IPI00977291;IPI00917341;IPI00896410	7;6;6;6;2;1;1;1	60S ribosomal protein L36a;60S ribosomal protein L44;Cell growth-inhibiting gene 15 protein;Cell migration-inducing gene 6 protein;Putative uncharacterized protein RPL36A;Ribosomal protein L36a	GIG15;MIG6;RPL36A;RPL44;RP1-164F3.1-004	26.1	16.378	142	8.0782e-33	0.47936	1.1618	5	0.55797	0.91559	4	0.42128	1.1816	4	1325100	688490
IPI00031023;IPI00908582;IPI01013074	1;1;1	Protein flightless-1 homolog;cDNA FLJ50778, highly similar to Protein flightless-1 homolog;cDNA FLJ50164, highly similar to Protein flightless-1 homolog;cDNA FLJ51784, highly similar to Protein flightless-1 homolog;Flightless I homolog variant	FLII;FLIL	0.8	144.75	1269	6.2445e-05	0.3837	0.80544	2	0.48538	0.77134	2	0.46872	1.1786	2	106730	93274
IPI00554737;IPI01014074;IPI00908543;IPI00168184;IPI00335449;IPI00939356;IPI00294178;IPI00910814;IPI00909011;IPI00973793;IPI01013427;IPI00978397;IPI00910515	2;2;2;2;1;1;1;1;1;1;1;1;1	Medium tumor antigen-associated 61 kDa protein;PP2A subunit A isoform PR65-alpha;PP2A subunit A isoform R1-alpha;Serine/threonine-protein phosphatase 2A 65 kDa regulatory subunit A alpha isoform;cDNA FLJ77680, highly similar to Homo sapiens protein phosphatase 2 (formerly 2A), regulatory subunit A (PR 65), alpha isoform (PPP2R1A), mRNA;cDNA FLJ78455, highly similar to Homo sapiens protein phospha…	PPP2R1A;hCG_19686;PPP2R1B	4.8	65.308	589	0.0024211	0.33168	0.65774	4	NaN	NaN	0	0.4305	1.1783	2	147070	108780
IPI00221089;IPI00977844;IPI00980940	12;9;3	40S ribosomal protein S13	RPS13	58.3	17.222	151	1.6436e-277	0.32773	0.82097	68	0.42796	0.70478	70	0.38814	1.1742	73	206110000	189600000
IPI00219229	2	U6 snRNA-associated Sm-like protein LSm3;cDNA, FLJ92476, highly similar to Homo sapiens LSM3 homolog, U6 small nuclear RNA associated (S. cerevisiae) (LSM3), mRNA	LSM3;MDS017	32.4	11.845	102	2.3444e-08	0.55568	1.7854	3	0.74532	1.2119	2	0.31522	1.1727	3	2037200	1772900
IPI00304612;IPI00909017;IPI00432865	12;4;3	23 kDa highly basic protein;60S ribosomal protein L13a;RPL13A protein;Ribosomal protein L13a variant;FWP004;Novel protein similar to ribosomal protein L13a RPL13A;Ribosomal protein L13a;Ribosomal protein L13a, isoform CRA_b	RPL13A;RP11-365K22.1-001;hCG_1998057;RPL13a	44.3	23.577	203	1.1741e-92	0.549	1.1821	68	1.103	1.6446	54	0.4307	1.1711	57	81052000	95450000
IPI00894409;IPI00018452;IPI00917016;IPI00852917;IPI00892994;IPI00646121;IPI00643325;IPI00645712;IPI00645270;IPI00642976;IPI00647692;IPI00644561;IPI00643422;IPI00642168;IPI00642736;IPI00917163;IPI00640313;IPI00645385;IPI00552982	18;18;18;16;14;12;12;12;12;12;11;10;10;10;9;8;8;5;3	Copine I;HCG38213, isoform CRA_b;Copine-1;Copine I variant	CPNE1;hCG_38213;RP1-309K20.2-005;CPN1;RP1-309K20.2-032;RP1-309K20.2-013;RP1-309K20.2-007;RP1-309K20.2-009;RP1-309K20.2-008;RP1-309K20.2-016;RP1-309K20.2-012;RP1-309K20.2-014;RP1-309K20.2-017;RP1-309K20.2-010;RP1-309K20.2-011	40.8	59.717	542	2.4932e-231	0.40777	0.89999	43	0.50816	0.68808	44	0.4128	1.1687	49	39386000	84231000
IPI01015060;IPI00005537;IPI00386010	5;4;1	39S ribosomal protein L12, mitochondrial;5c5-2;Mitochondrial ribosomal protein L12;5C5;Mitochondrial ribosomal protein L7/L12;cDNA FLJ60124, highly similar to Mitochondrial dicarboxylate carrier	MRPL12;RPML12;MRPL7/L12	22.7	21.348	198	1.1325e-92	0.48816	1.2524	16	0.91362	1.4352	20	0.40586	1.1684	20	8742200	11146000
IPI00647650;IPI00977658;IPI01010398;IPI00984356;IPI01011241;IPI00789224;IPI00972949	2;2;2;2;1;1;1	cDNA FLJ35809 fis, clone TESTI2006016, highly similar to Eukaryotic translation initiation factor 3 subunit 3;Eukaryotic translation initiation factor 3, subunit 3 gamma, 40kDa, isoform CRA_b;Eukaryotic translation initiation factor 3, subunit 3 gamma, 40kDa variant;eIF3 p40 subunit;eIF-3-gamma;Eukaryotic translation initiation factor 3 subunit 3;Eukaryotic translation initiation factor 3 subunit…	EIF3S3;hCG_20900;EIF3H	8.2	41.581	366	4.5098e-09	0.24316	0.56443	2	NaN	NaN	0	0.45578	1.1663	2	135750	68280
IPI00022403;IPI01011492;IPI00978497;IPI00793491	10;7;3;2	39S ribosomal protein L13, mitochondrial	MRPL13	59	20.692	178	1.294e-55	0.48575	1.2314	20	0.97902	1.5421	15	0.41477	1.1663	17	7696800	10339000
IPI00291093	3	DNA-directed RNA polymerase II 23 kDa polypeptide;DNA-directed RNA polymerase II subunit E;DNA-directed RNA polymerases I, II, and III subunit RPABC1;RPB5 homolog;XAP4;cDNA FLJ55074, highly similar to DNA-directed RNA polymerase II 23 kDa polypeptide (EC 2.7.7.6);Polymerase (RNA) II (DNA directed) polypeptide E, 25kDa, isoform CRA_c	POLR2E;hCG_21572	18.6	24.551	210	1.5297e-120	0.49902	1.2106	4	0.73847	1.1768	5	0.40956	1.1635	4	1541100	1149900
IPI00025057;IPI00025058	46;45	136 kDa double-stranded RNA-binding protein;Double-stranded RNA-specific adenosine deaminase;Interferon-inducible protein 4;K88DSRBP;Truncated adenosine deaminase acting on RNA 1-A;Adenosine deaminase acting on RNA 1-A	ADAR;ADAR1;DSRAD;G1P1;IFI4	45.6	133.27	1200	0	0.38022	0.82042	4	0.4261	0.62594	4	0.40329	1.1597	4	1709900	949160
IPI00449049;IPI00981395;IPI00940720	15;15;3	NAD(+) ADP-ribosyltransferase 1;Poly [ADP-ribose] polymerase 1;Poly[ADP-ribose] synthase 1;cDNA, FLJ92658, highly similar to Homo sapiens poly (ADP-ribose) polymerase family, member 1 (PARP1), mRNA;cDNA FLJ53442, highly similar to Poly (ADP-ribose) polymerase 1 (EC 2.4.2.30)	ADPRT;PARP1;PPOL	21.4	113.08	1014	1.4559e-128	0.56143	0.77464	11	0.70246	0.79577	16	0.38026	1.1592	22	3635500	3321700
IPI00030179;IPI00794746;IPI00790291;IPI00793342;IPI00069084;IPI00925034;IPI00879277;IPI00926412;IPI00929412;IPI00955957	21;19;7;6;1;1;1;1;1;1	60S ribosomal protein L7;Similar to 60S ribosomal protein L7; similar to P18124 (PID:d133021);Putative uncharacterized protein RPL7	RPL7;WUGSC:H_RG054D04.1	57.3	29.225	248	3.6249e-275	0.58441	1.3357	64	1.1551	1.7873	72	0.39644	1.1589	64	121850000	213210000
IPI00293331;IPI00975761	32;4	Ribonucleases P/MRP protein subunit POP1;Processing of 1, ribonuclease P/MRP subunit (S. cerevisiae)	KIAA0061;POP1	42.3	114.71	1024	5.3335e-218	0.3743	0.66042	77	0.60429	0.76493	81	0.40827	1.1583	82	32595000	22123000
IPI00885166	3	Polyadenylate-binding protein 4-like	PABPC4L	4.2	48.103	428	3.0262e-10	0.5079	1.2079	3	1.0945	1.7647	3	0.41854	1.1582	2	3103600	2140900
CON__P60712;IPI00021439;IPI00021440;IPI00930226;IPI01011344;IPI01015522;IPI01018925;IPI00878173;IPI01011107;IPI00739539;IPI00479743;IPI00916212;IPI01012766;IPI00894365;IPI00942659;IPI00740545;IPI00888712;IPI00893981;IPI00894523;IPI00893604;IPI00738655;IPI00807522;IPI00970839;IPI00917545;IPI00555733;IPI00556391;IPI00556300;IPI00970800;IPI00970822;IPI00970831;IPI00970894;IPI00970942;IPI00970912;IPI…	14;14;14;14;13;12;12;9;9;7;7;7;7;7;7;6;6;6;6;5;4;3;3;3;2;2;2;2;2;2;2;2;2;2;2;2;2;2;2;2;2;2;2;1;1;1;1;1;1;1;1;1;1;1;1	Actin, cytoplasmic 1;Actin, cytoplasmic 1, N-terminally processed;Beta-actin;HCG15971, isoform CRA_a;PS1TP5-binding protein 1;Beta actin variant;Putative uncharacterized protein;Actin, cytoplasmic 2;Actin, cytoplasmic 2, N-terminally processed;Gamma-actin;cDNA FLJ57283, highly similar to Actin, cytoplasmic 2;cDNA FLJ55253, highly similar to Actin, cytoplasmic 1;cDNA FLJ58286, highly similar to Ac…	ACTB;hCG_15971;PS1TP5BP1;ACTG;ACTG1;ACTA1;RP5-1068B5.2-002;A26C1B;POTEF;A26C1A;POTE2;POTEE;ACT	44.3	41.736	375	1.5167e-129	0.3118	0.78504	45	0.56902	0.91877	20	0.42892	1.1577	26	19320000	10434000		+
IPI00003269	5	Beta-actin-like protein 2;Kappa-actin	ACTBL2	15.7	42.003	376	2.4727e-89	0.31546	0.66906	3	0.49595	0.6811	2	0.42701	1.1577	2	3254700	1458800
IPI00172591;IPI00982310	8;6	39S ribosomal protein L17, mitochondrial;LYST-interacting protein 2	LIP2;MRPL17	40	20.05	175	7.5056e-48	0.48635	1.2936	7	0.95757	1.5322	12	0.42257	1.1569	13	5914800	3451500
IPI00299254	30	Eukaryotic translation initiation factor 5B;Translation initiation factor IF-2;EIF5B protein;cDNA FLJ10524 fis, clone NT2RP2000880, highly similar to Eukaryotic translation initiation factor 5B;Eukaryotic translation initiation factor 5B, isoform CRA_b	EIF5B;IF2;KIAA0741;hCG_38421	30.7	138.83	1220	7.3017e-194	0.33017	0.47914	42	0.4581	0.59433	51	0.39951	1.1528	46	15884000	41856000
IPI00914529;IPI00910727;IPI00985019;IPI00182533;IPI00816097;IPI00914543	9;9;9;9;7;7	cDNA FLJ57954, highly similar to 60S ribosomal protein L28;60S ribosomal protein L28;Ribosomal protein L28;Ribosomal protein L28 variant;Putative uncharacterized protein RPL28;Ribosomal protein L28, isoform CRA_c	RPL28;hCG_38234	41.4	19.148	169	1.6374e-38	0.53255	1.3544	38	1.1076	1.6774	38	0.39474	1.1513	31	29582000	18300000
IPI01021414;CON__P05787;IPI00554648;IPI01022187;CON__H-INV:HIT000292931;IPI00787323;IPI00985064;IPI01022891;CON__Q9H552;IPI00017870;IPI01023071;IPI01020728;CON__P08729;IPI00306959;CON__Q3KNV1;IPI00954463;CON__Q9DCV7;IPI00792841;IPI01022329;CON__REFSEQ:XP_092267;IPI00793184;IPI00465084;IPI00013164;IPI01018269;IPI00982595;IPI01021252	15;15;15;11;10;10;10;8;7;7;7;5;3;3;3;3;3;3;3;2;1;1;1;1;1;1	Cytokeratin-8;Keratin, type II cytoskeletal 8;Keratin-8;Type-II keratin Kb8;KRT8 protein	CYK8;KRT8	25.8	56.608	511	6.9783e-140	0.42028	1.0783	9	0.70983	1.1141	10	0.43589	1.1495	10	5619700	5348400		+
IPI00011937;IPI00647280;IPI00639945	2;2;2	Antioxidant enzyme AOE372;Peroxiredoxin IV;Peroxiredoxin-4;Thioredoxin peroxidase AO372;Thioredoxin-dependent peroxide reductase A0372;Putative uncharacterized protein PRDX4	PRDX4	7.7	30.54	271	3.6304e-05	NaN	NaN	0	0.57334	0.89925	2	0.40339	1.1494	2	169010	121740
IPI00332525;IPI00022320;IPI01022022	2;2;2	Mitochondrial ribosomal protein L42, isoform CRA_e;Putative uncharacterized protein MRPL42;28S ribosomal protein S32, mitochondrial;39S ribosomal protein L31, mitochondrial;39S ribosomal protein L42, mitochondrial	hCG_1647154;MRPL42;HSPC204;MRPL31;MRPS32;PTD007;RPML31	21.8	16.602	142	1.3154e-14	0.41247	1.1425	4	0.92565	1.4762	4	0.38366	1.1485	4	1098100	657110
IPI00333015	104	Beta-II spectrin;Fodrin beta chain;Spectrin beta chain, brain 1;Spectrin, non-erythroid beta chain 1;Beta II spectrin-short isoform	SPTB2;SPTBN1	55.2	251.39	2155	0	NaN	NaN	1	0.64875	0.95642	2	0.47157	1.1467	2	287120	187540
IPI00396435;IPI01015591;IPI00031508;IPI01010550;IPI00552073;IPI00297178;IPI00789517;IPI00894081	32;32;1;1;1;1;1;1	ATP-dependent RNA helicase #46;DEAH box protein 15;Putative pre-mRNA-splicing factor ATP-dependent RNA helicase DHX15;cDNA FLJ55635, highly similar to pre-mRNA-splicing factorATP-dependent RNA helicase DHX15 (EC 3.6.1.-)	DBP1;DDX15;DHX15	44.8	90.932	795	0	0.33293	0.55187	81	0.58253	0.74662	88	0.40039	1.1393	68	31998000	18907000
IPI00306056	3	Ribonuclease P protein subunit p25	RPP25	16.6	20.632	199	1.5599e-12	0.53041	1.3249	6	0.71959	1.1128	5	0.40759	1.1375	6	1184500	913510
IPI00031812;IPI00643351;IPI00450235;IPI00643807;IPI00984346;IPI00479509;IPI00784202;IPI00250153;IPI00041601;IPI00556023	17;13;10;10;9;8;5;4;3;1	CCAAT-binding transcription factor I subunit A;DNA-binding protein B;Enhancer factor I subunit A;Nuclease-sensitive element-binding protein 1;Y-box transcription factor;Y-box-binding protein 1;YBX1 protein;Nuclease sensitive element binding protein-1;Putative uncharacterized protein YBX1	NSEP1;YB1;YBX1	62.7	35.924	324	0	0.32982	0.8372	102	0.52141	0.85176	68	0.36467	1.1352	78	332650000	150390000
IPI00028006;IPI00978288;IPI00980175	1;1;1	Macropain subunit C7-I;Multicatalytic endopeptidase complex subunit C7-I;Proteasome component C7-I;Proteasome subunit beta type-2;cDNA FLJ51890, highly similar to Proteasome subunit beta type 2 (EC 3.4.25.1);Proteasome (Prosome, macropain) subunit, beta type, 2, isoform CRA_b	PSMB2;hCG_1812781	5.5	22.836	201	0.0025711	NaN	NaN	0	0.57719	0.95696	2	0.41225	1.1347	2	355440	204790
IPI00419626;IPI00640399;IPI00472663	2;2;2	39S ribosomal protein L55, mitochondrial	MRPL55;UNQ5835/PRO19675	18.9	18.902	164	8.3033e-52	0.35865	1.0057	6	0.55385	0.90626	6	0.33876	1.1347	6	1187500	596740
IPI00032881	9	28S ribosomal protein S23, mitochondrial	CGI-138;HSPC329;MRPS23	56.3	21.77	190	9.63e-111	0.42519	1.1307	20	1.0985	1.7452	15	0.37347	1.1281	18	14579000	9628700
IPI00014898;IPI00186711;IPI00398002;IPI00398778;IPI00398777;IPI00398779;IPI00398775;IPI00420096;IPI00398776;IPI00010951;IPI00977103;IPI00981930	16;13;13;13;13;13;13;13;13;4;2;1	Hemidesmosomal protein 1;Plectin-1;HCG1994702;Plectin isoform 1b;Plectin 1, intermediate filament binding protein 500kDa, isoform CRA_b;Similar to plectin 1, intermediate filament binding protein, 500kD	PLEC1;hCG_1994702;hCG_1994701	4.4	531.78	4684	8.2815e-14	0.33346	0.90207	14	0.69894	1.0502	24	0.4666	1.1276	14	21119000	10621000
IPI00299904;IPI01009615;IPI00925989;IPI00376143;IPI00219740	2;2;2;2;1	CDC47 homolog;DNA replication licensing factor MCM7;P1.1-MCM3;cDNA, FLJ95407, highly similar to Homo sapiens MCM7 minichromosome maintenance deficient 7 (S. cerevisiae) (MCM7), mRNA;HsMcm7;cDNA FLJ55929, highly similar to DNA replication licensing factor MCM7;cDNA FLJ39640 fis, clone SMINT2003386, highly similar to DNA REPLICATION LICENSING FACTOR MCM7;Putative uncharacterized protein MCM7;cDNA F…	CDC47;MCM2;MCM7;hCG_2023614;tcag7.648	4.5	81.307	719	0.011352	0.54682	1.1992	2	0.57958	0.74704	2	0.38595	1.1256	4	293410	925640
IPI00339269;IPI00011134	4;2	Heat shock 70 kDa protein 6;Heat shock 70 kDa protein B;cDNA, FLJ93166, highly similar to Homo sapiens heat shock 70kDa protein 6 (HSP70B) (HSPA6), mRNA;cDNA FLJ36606 fis, clone TRACH2015654, highly similar to HEAT SHOCK 70 kDa PROTEIN 6;Heat shock 70kDa protein 6 (HSP70B) variant;Heat shock 70 kDa protein B;Putative heat shock 70 kDa protein 7	HSP70B;HSPA6;HSP70B;HSPA7	6.5	71.027	643	3.9001e-71	0.53628	1.0987	3	0.75718	1.0634	2	0.37921	1.1226	2	3681400	1988500
IPI00247583;IPI00845507;IPI00976140	7;5;4	60S ribosomal protein L21;cDNA, FLJ92056, Homo sapiens ribosomal protein L21 (RPL21), mRNA;Ribosomal protein L21;Ribosomal protein L21, isoform CRA_a;RPL21 protein;Ribosomal protein L21 variant	RPL21;hCG_2020044;RP11-428O18.5-001	41.9	18.565	160	5.3865e-108	0.55377	1.2174	17	1.0163	1.4905	16	0.38763	1.1224	10	17927000	13855000
IPI00007049;IPI00965656;IPI00967248;IPI00887597;IPI00982772	4;3;3;2;2	28S ribosomal protein S18-1, mitochondrial;28S ribosomal protein S18c, mitochondrial	CGI-134;MRPS18C	31.7	15.85	142	6.1315e-39	0.457	1.353	10	0.95074	1.5248	7	0.37586	1.1214	8	3382800	1607500
IPI00554723;IPI00853161;IPI00646899;IPI00064765;IPI00893680;IPI00894025;IPI00853485;IPI00894078;IPI00894342	9;9;7;5;5;5;4;4;1	60S ribosomal protein L10;Laminin receptor homolog;Protein QM;Tumor suppressor QM;Ribosomal protein L10;60S ribosomal protein L10-like	DXS648E;QM;RPL10;XX-FW83563B9.1-011;RPL10L	42.5	24.604	214	1.8552e-149	0.45233	1.209	38	0.63724	1.0424	49	0.39142	1.121	42	40953000	25576000
IPI00292168	2	Anti-silencing function protein 1 homolog A;CCG1-interacting factor A;Histone chaperone ASF1A;ASF1 anti-silencing function 1 homolog A (S. cerevisiae)	ASF1A;CGI-98;HSPC146;RP3-329L24.1-001	21.1	22.968	204	6.5266e-70	0.71018	2.1071	5	NaN	NaN	1	0.31856	1.1199	5	892570	672790
IPI00419880;IPI00966860;IPI00964983;IPI00967641;IPI00965772;IPI00967073;IPI00968146;IPI00966516;IPI00967388;IPI00967897;IPI00963912;IPI00965481;IPI00738052	25;21;20;19;19;18;16;11;11;10;8;4;2	40S ribosomal protein S3a;v-fos transformation effector protein;cDNA FLJ78591, highly similar to Homo sapiens ribosomal protein S3A (RPS3A), mRNA;Ribosomal protein S3A;cDNA FLJ51870, highly similar to 40S ribosomal protein S3a	FTE1;MFTL;RPS3A	68.6	29.945	264	0	0.42073	1.0591	133	0.53466	0.82446	140	0.384	1.1199	143	457270000	306540000
IPI00790503;IPI00479307;IPI00397526	21;21;21	Cellular myosin heavy chain, type B;Myosin heavy chain 10;Myosin heavy chain, non-muscle IIb;Myosin-10;Non-muscle myosin heavy chain B;Non-muscle myosin heavy chain IIb;MYH10 protein;MYH10 variant protein;Myosin, heavy chain 10, non-muscle;Myosin, heavy polypeptide 10, non-muscle, isoform CRA_a;Nonmuscle myosin II heavy chain-B	MYH10;MYH10 variant protein;hCG_1811052	10.8	231.37	1997	1.0987e-41	0.25341	0.54084	3	0.58067	0.85285	17	0.45595	1.1137	3	2404900	1152100
IPI00414676;IPI00555614;IPI00555565;IPI00515119;IPI00978107;IPI00514027;IPI00640129;IPI00411633;IPI00746291	16;10;4;4;3;3;3;3;2	Heat shock 84 kDa;Heat shock protein HSP 90-beta;cDNA FLJ77842;cDNA FLJ53619, highly similar to Heat shock protein HSP 90-beta;cDNA FLJ54023, highly similar to Heat shock protein HSP 90-beta;HSP90AB1 protein;cDNA: FLJ21717 fis, clone COL10322;Heat shock protein 90-beta c;Putative heat shock protein HSP 90-beta-3	HSP90AB1;HSP90B;HSPC2;HSPCB;HSP90AB3P;HSP90BC	22.4	83.263	724	1.0374e-84	0.36832	0.60329	14	0.62171	0.80743	42	0.40534	1.1107	21	23108000	10514000
IPI00063219;IPI00900361	1;1	H/ACA ribonucleoprotein complex non-core subunit NAF1	NAF1	3.2	53.716	494	3.3165e-05	0.35643	0.79075	4	0.45246	0.69265	4	0.41351	1.1107	4	1107800	532730
IPI00008240;IPI00185398;IPI01021036;IPI01015558;IPI00976594;IPI01021195;IPI01021686;IPI01021332;IPI01020714;IPI01021858	9;8;8;4;4;3;3;1;1;1	Methionine--tRNA ligase;Methionyl-tRNA synthetase, cytoplasmic;cDNA FLJ76789, highly similar to Homo sapiens methionine-tRNA synthetase (MARS), mRNA;Putative uncharacterized protein MARS;cDNA FLJ53309, highly similar to Methionyl-tRNA synthetase (EC 6.1.1.10)	MARS	15.8	101.11	900	7.6831e-55	0.28219	0.43984	12	0.36387	0.4914	11	0.39714	1.1092	14	1986000	1618400
IPI00217466	9	Histone H1.3;Histone H1c	H1F3;HIST1H1D	27.6	22.35	221	1.2487e-189	0.2764	0.69495	4	NaN	NaN	1	0.36509	1.1082	2	713300	325860
IPI00025091;IPI00748962	15;10	40S ribosomal protein S11	RPS11	62.7	18.431	158	8.3603e-160	0.37226	0.9286	45	0.52394	0.82344	58	0.37001	1.1054	44	134370000	70559000
IPI00746438;IPI00647674;IPI00647168	12;10;7	60S ribosomal protein L11;CLL-associated antigen KW-12;Ribosomal protein L11	RPL11;RP11-223J15.3-005;RP11-223J15.3-004	63.8	20.124	177	1.6104e-216	0.49173	1.3501	2	1.1019	1.7609	5	0.32354	1.104	4	1609800	1335800
IPI00927658;IPI00395998;IPI00927458;IPI00926827	8;8;8;1	60S ribosomal protein L32;Putative uncharacterized protein RPL32	PP9932;RPL32	46.4	17.962	153	2.9717e-188	0.50522	1.2569	35	0.82568	1.3086	43	0.38205	1.1027	39	31780000	25822000
IPI00412579	12	60S ribosomal protein L10a;CSA-19;Neural precursor cell expressed developmentally down-regulated protein 6;Ribosomal protein L1	NEDD6;RPL10A	51.2	24.831	217	3.5277e-241	0.54011	1.3091	44	1.1627	1.7416	48	0.38839	1.1024	44	71461000	59860000
IPI00005861;IPI00909797;IPI01012317	3;3;2	Pre-mRNA-splicing factor 3;U4/U6 small nuclear ribonucleoprotein Prp3;U4/U6 snRNP 90 kDa protein;cDNA, FLJ93335, highly similar to Homo sapiens PRP3 pre-mRNA processing factor 3 homolog (yeast) (PRPF3), mRNA;cDNA FLJ55983, highly similar to U4/U6 small nuclear ribonucleoprotein Prp3;PRP3 pre-mRNA processing factor 3 homolog;cDNA FLJ50575, highly similar to U4/U6 small nuclear ribonucleoprotein Pr…	HPRP3;PRP3;PRPF3	4	77.528	683	0.040396	0.35929	0.7231	3	0.47819	0.72914	7	0.3925	1.1013	5	556220	643500
IPI00152785;IPI00220403;IPI00515061;IPI00003935;IPI00166293;IPI00465363;IPI00454695;IPI00746251	6;6;6;6;5;3;2;2	Histone H2B type 1-O;Histone H2B.2;Histone H2B.n;Histone H2B type 1-B;Histone H2B.1;Histone H2B.f;Histone H2B type 1-J;Histone H2B.r;Histone H2B type 2-E;Histone H2B.q;Histone H2B-GL105;H2B type 12;Histone H2B type 3-B;Histone H2B type 1-A;Histone H2B, testis;Testis-specific histone H2B	H2BFH;H2BFN;HIST1H2BO;H2BFF;HIST1H2BB;H2BFR;HIST1H2BJ;H2BFQ;HIST2H2BE;HIST3H2BB;HIST1H2BA;TSH2B	41.3	13.906	126	4.4769e-195	0.75195	1.8888	12	1.0513	1.601	13	0.38644	1.1005	13	11694000	10015000
IPI00396329;IPI00644504;IPI00478298	5;5;5	Brix domain-containing protein 1;Ribosome biogenesis protein RPF2 homolog;Ribosome production factor 2 homolog;cDNA FLJ76924, highly similar to Homo sapiens brix domain containing 1 (BXDC1), mRNA;cDNA FLJ57639, highly similar to Brix domain-containing protein 1;Brix domain containing 1	BXDC1;RPF2;RP11-397G5.1-003;RP11-397G5.1-002	18.6	35.582	306	5.5586e-20	0.57278	1.4497	8	1.291	1.8202	5	0.40173	1.0948	5	2113300	1824200
IPI00382470;IPI00784295;IPI00604607;IPI00031523;IPI00555876;IPI00910046	14;14;10;4;3;3	Heat shock 86 kDa;Heat shock protein HSP 90-alpha;Renal carcinoma antigen NY-REN-38;Full-length cDNA 5-PRIME end of clone CS0DN005YI08 of Adult brain of Homo sapiens (human);Hsp89-alpha-delta-N;HSP90AA1 protein;Full-length cDNA clone CS0CAP007YF18 of Thymus of Homo sapiens (human)	HSP90A;HSP90AA1;HSPC1;HSPCA	18.9	98.16	854	1.0119e-142	0.32505	0.56414	6	0.63025	0.8575	15	0.38522	1.0939	11	1370100	1050100
IPI00003865;IPI00981943;IPI00037070;IPI00980749;IPI00980343;IPI00984226;IPI00910870;IPI01008803;IPI00981429;IPI00981268;IPI00980651;IPI00007702;IPI01018142;IPI00983398;IPI00981926;IPI00983926;IPI00844513;IPI00984555;IPI00902596;IPI00643152;IPI00939442;IPI00893099;IPI00830052;IPI01021676;IPI01022141;IPI01009562;IPI00939526;IPI00940553;IPI00844564;IPI00982199;IPI00978818	37;36;28;26;20;20;16;15;14;14;14;13;12;11;10;10;8;8;7;4;4;4;4;4;4;2;2;2;2;1;1	Heat shock 70 kDa protein 8;Heat shock cognate 71 kDa protein;cDNA FLJ38781 fis, clone LIVER2000216, highly similar to HEAT SHOCK COGNATE 71 kDa PROTEIN;cDNA FLJ55485, highly similar to Heat shock cognate 71 kDa protein;Heat shock 70kDa protein 8 isoform 1 variant;HSPA8 protein;Heat shock 70kDa protein 8 isoform 2 variant;cDNA FLJ77848;Putative uncharacterized protein;cDNA FLJ20564 fis, clone KAT…	HSC70;HSP73;HSPA10;HSPA8	61.1	70.897	646	0	0.56916	1.1596	77	0.83775	1.0905	78	0.398	1.0931	83	65660000	36972000
IPI00023334;IPI00107137	4;2	39S ribosomal protein L4, mitochondrial	CDABP0091;CGI-28;MRPL4	19.6	34.919	311	3.3636e-07	0.51118	1.2215	6	0.95222	1.4128	5	0.41196	1.0913	4	13408000	1223800
IPI00056494;IPI00937035	8;2	60S ribosomal protein L36a-like;cDNA, FLJ92227, highly similar to Homo sapiens ribosomal protein L36a-like (RPL36AL), mRNA	RPL36AL	34.9	12.469	106	1.7658e-36	0.46404	1.17	16	0.55436	0.86995	30	0.38907	1.0913	18	15091000	11866000
IPI00552587	4	CKII beta-associating protein;CR6-interacting factor 1;Growth arrest and DNA damage-inducible proteins-interacting protein 1;p53-responsive gene 6 protein;Papillomavirus L2-interacting nuclear protein 1;CKII beta binding protein 2	GADD45GIP1;PLINP1;PRG6	28.8	25.384	222	6.792e-13	0.43563	1.1594	5	0.9182	1.4173	2	0.3893	1.0906	3	528660	480250
IPI00009680	5	39S ribosomal protein L44, mitochondrial	MRPL44	17.8	37.535	332	4.554e-08	0.49779	1.2053	6	0.99925	1.6149	7	0.40942	1.0905	5	1239000	1073700
IPI00216587;IPI00645201	12;11	40S ribosomal protein S8;Ribosomal protein S8;Similar to ribosomal protein S8	OK/SW-cl.83;RPS8;hCG_2031852;RP11-269F19.3-001;RP11-269F19.3-003	58.2	24.205	208	0	0.3659	0.8614	67	0.51961	0.78114	70	0.39426	1.0893	63	591280000	251240000
IPI00015953;IPI00477179;IPI01010381	45;39;6	DEAD box protein 21;Gu-alpha;Nucleolar RNA helicase 2;Nucleolar RNA helicase Gu;Nucleolar RNA helicase II;RH II/Gu;DEAD/H(Asp-Glu-Ala-Asp/His)box polypeptide 21	DDX21;OK/SW-cl.65	58.5	87.343	783	0	0.73552	1.2174	171	1.0404	1.309	210	0.38744	1.0891	191	149110000	117490000
IPI00550239;IPI00979041	6;4	Histone H1;Histone H1(0);Histone H1.0;cDNA FLJ54804, highly similar to Histone H1.0	H1F0;H1FV	27.8	20.863	194	9.4307e-73	0.32805	0.78144	29	0.34975	0.56143	31	0.37439	1.0876	30	23920000	10938000
IPI00024933;IPI00816063	10;5	60S ribosomal protein L12;HCG21173, isoform CRA_a;Ribosomal protein L12 variant	RPL12;hCG_21173	68.5	17.818	165	0	0.56927	1.4686	31	1.15	1.8217	24	0.36639	1.0875	27	75826000	91948000
IPI00023086;IPI00980704;IPI00974132	8;5;3	39S ribosomal protein L15, mitochondrial;cDNA, FLJ93269, highly similar to Homo sapiens mitochondrial ribosomal protein L15 (MRPL15), nuclear gene encoding mitochondrial protein, mRNA	HSPC145;MRPL15	28	33.419	296	2.7265e-86	0.49778	1.2482	14	0.8769	1.4185	14	0.39125	1.0873	8	3199900	2154600
IPI00032460	6	Protein G7b;Small nuclear ribonuclear protein D homolog;snRNP core Sm-like protein Sm-x5;U6 snRNA-associated Sm-like protein LSm2;LSM2 homolog, U6 small nuclear RNA associated (S. cerevisiae);LSM2 homolog, U6 small nuclear RNA associated (S. cerevisiae), isoform CRA_a;LSM2 protein	C6orf28;G7B;LSM2;DAAP-21F2.6-001;DADB-149K5.5-001;DAMC-117B11.11-001;DAQB-147D11.3-001;hCG_43728;XXbac-BCX40G17.2-001;XXbac-BPG254B15.5-001	75.8	10.834	95	5.2996e-151	0.63951	1.7918	15	0.88407	1.3837	16	0.34237	1.0851	17	6158700	4218600
IPI00027270;IPI00433834;IPI00790553;IPI00552470;IPI00455174	15;12;1;1;1	60S ribosomal protein L26;RPL26 protein;Putative uncharacterized protein RPL26	RPL26	57.9	17.258	145	4.1521e-146	0.5578	1.4081	84	0.72782	1.1886	101	0.35268	1.084	86	313310000	214450000
IPI00166873	2	Alba-like protein C9orf23	C9orf23	11.7	17.631	163	1.318e-08	0.33506	0.89504	3	0.515	0.82344	2	0.37311	1.0819	4	1301600	602360
IPI00982101;IPI00021263;IPI00789337;IPI00981067;IPI01011530;IPI00979946;IPI00981450	4;4;3;2;2;2;2	14-3-3 protein zeta/delta;Protein kinase C inhibitor protein 1;Tyrosine 3-monooxygenase/tryptophan 5-monooxygenase activation protein zeta polypeptide;cDNA, FLJ79516, highly similar to 14-3-3 protein zeta/delta;cDNA FLJ51775, highly similar to 14-3-3 protein zeta/delta;cDNA FLJ50142, highly similar to 14-3-3 protein zeta/delta (Protein kinase Cinhibitor protein 1);Tyrosine 3-monooxygenasea/trypto…	YWHAZ	19.9	28.036	246	4.2306e-11	NaN	NaN	0	0.57613	0.88045	4	0.37977	1.0817	2	243810	147200
IPI00029731;IPI00793102;IPI00926288;IPI00926495	8;6;5;5	60S ribosomal protein L35a;Cell growth-inhibiting gene 33 protein;Putative uncharacterized protein RPL35A	GIG33;RPL35A	45.5	12.538	110	7.7681e-28	0.55425	1.3414	30	1.2149	1.8705	33	0.38342	1.0811	35	31427000	26921000
IPI00026970;IPI01010863;IPI00983993	13;2;1	Chromatin-specific transcription elongation factor 140 kDa subunit;Facilitates chromatin transcription complex subunit SPT16;FACT 140 kDa subunit;FACT complex subunit SPT16;FACTp140;SUPT16H protein	FACT140;FACTP140;SUPT16H	15.3	119.91	1047	2.8537e-29	0.36267	0.66861	11	0.53568	0.7269	18	0.33329	1.0808	17	1736500	1282900
IPI00456758;IPI00977964;IPI00980350;IPI00976934	7;6;5;2	60S ribosomal protein L27a;Ribosomal protein L27a	RPL27A;L27a	37.8	16.561	148	1.2785e-173	0.43279	1.0419	30	0.60084	0.93801	40	0.35248	1.0793	35	57985000	35332000
IPI00215777;IPI01021698;IPI01022950;IPI00022202;IPI01021838;IPI01022384	5;5;5;4;2;2	Phosphate carrier protein, mitochondrial;Phosphate transport protein;Solute carrier family 25 member 3;cDNA, FLJ96465, highly similar to Homo sapiens solute carrier family 25 (mitochondrial carrier;phosphate carrier), member 3 (SLC25A3), nuclear gene encodingmitochondrial protein, transcript variant 1b, mRNA;Solute carrier family 25 member 3 isoform b variant;cDNA FLJ90278 fis, clone NT2RP1000325…	OK/SW-cl.48;PHC;SLC25A3	20.5	39.958	361	1.171e-40	0.55974	1.3958	9	0.98312	1.4888	14	0.39703	1.0786	8	2763800	2144600
IPI00027808;IPI00894141;IPI00873948	15;15;14	DNA-directed RNA polymerase II 140 kDa polypeptide;DNA-directed RNA polymerase II subunit B;DNA-directed RNA polymerase II subunit RPB2;RNA polymerase II subunit 2;RNA polymerase II subunit B2;DNA-directed RNA polymerase;Putative uncharacterized protein POLR2B;RpB2	POLR2B;rpB2	16.4	133.9	1174	7.5553e-32	0.33499	0.65962	14	0.54719	0.83497	21	0.38723	1.0781	17	3239100	1900800
IPI01013705;IPI00013683;IPI01015284;IPI00640115;IPI01011318	13;13;12;12;9	cDNA, FLJ95457, highly similar to Homo sapiens tubulin, beta, 4 (TUBB4), mRNA;Tubulin beta-3 chain;Tubulin beta-4 chain;Tubulin beta-III;Tubulin, beta, 4 variant;cDNA FLJ16289 fis, clone OCBBF2009920, highly similar to TUBULIN BETA-3 CHAIN;cDNA FLJ77784;HCG1983504, isoform CRA_f;TUBB3 protein	TUBB3;TUBB4;hCG_1983504	34.2	50.404	450	7.166e-215	0.62267	1.5498	7	0.98525	1.6474	10	0.37963	1.0775	8	1365200	1033800
IPI00550021;IPI00651660;IPI00877635;IPI00877999;IPI00877787;IPI00878524;IPI00878827;IPI00219335	27;25;22;17;14;14;8;4	60S ribosomal protein L3;HIV-1 TAR RNA-binding protein B;Ribosomal protein L3;cDNA FLJ35376 fis, clone SKMUS2004044, highly similar to Homo sapiens ribosomal protein L3 (RPL3), transcript variant 2, mRNA;cDNA FLJ59135, highly similar to 60S ribosomal protein L3;Ribosomal protein L3, isoform CRA_i;Ribosomal protein L3, isoform CRA_b;RPL3 protein;Putative uncharacterized protein;Putative uncharacte…	OK/SW-cl.32;RPL3;hCG_2015191;rpl3	54.3	46.108	403	0	0.44216	0.95495	212	0.80324	1.1177	198	0.39799	1.0766	186	229300000	166090000
IPI00375677;IPI00903193;IPI00909026;IPI01012984	6;5;4;3	39S ribosomal protein L21, mitochondrial;Mitochondrial ribosomal protein L21, isoform CRA_a;Putative uncharacterized protein MRPL21;cDNA FLJ52689, highly similar to Homo sapiens mitochondrial ribosomal protein L21 (MRPL21), transcript variant 4, mRNA	MRPL21;hCG_27184	29.7	23.159	209	1.6875e-51	0.47303	1.2742	7	0.9824	1.5513	10	0.3891	1.0759	8	3843700	2353500
IPI00007283;IPI00917118;IPI00915935	1;1;1	DNA-directed RNA polymerase II subunit D;DNA-directed RNA polymerase II subunit RPB4;RNA polymerase II 16 kDa subunit;Putative uncharacterized protein POLR2D	POLR2D	11.3	16.311	142	0.0080255	0.33408	0.9039	2	NaN	NaN	1	0.36464	1.0758	2	200490	611190
IPI00982652;IPI00973736	3;3	40S ribosomal protein S30	FAU	9	14.39	133	4.2331e-07	0.29904	0.66141	6	0.35024	0.53306	13	0.38025	1.0748	9	14684000	9838400
IPI00001146	5	U6 snRNA-associated Sm-like protein LSm6;cDNA, FLJ92408, Homo sapiens LSM6 homolog, U6 small nuclear RNA associated (S.cerevisiae) (LSM6), mRNA;LSM6 homolog, U6 small nuclear RNA associated (S. cerevisiae), isoform CRA_a;Putative uncharacterized protein LSM6	LSM6;hCG_38979	76.2	9.1275	80	6.6467e-29	0.60776	1.775	9	0.87793	1.3599	11	0.33841	1.0723	9	4386600	3447300
IPI00013167;IPI00796072;IPI00926139;IPI00927346	10;7;7;6	28S ribosomal protein S25, mitochondrial;cDNA FLJ59193, highly similar to Mitochondrial 28S ribosomal protein S25;Mitochondrial ribosomal protein S25;cDNA FLJ54123, moderately similar to Mitochondrial 28S ribosomal protein S25	MRPS25;RPMS25	55.5	20.116	173	3.1165e-166	0.4672	1.2205	22	1.1324	1.7956	18	0.3833	1.071	17	14644000	11820000
IPI00607584;IPI00005024;IPI00908888;IPI00909101	47;47;18;2	Myb-binding protein 1A;cDNA FLJ60422, highly similar to Myb-binding protein 1A	MYBBP1A;P160	43.8	149.37	1332	3.3162e-258	0.80177	1.4553	123	1.175	1.4978	128	0.38261	1.0693	104	29341000	27304000
IPI00103013	1	SH3 and PX domain-containing protein 3;Sorting nexin-33;Sorting nexin 33	SH3PX3;SH3PXD3C;SNX30;SNX33	2.1	65.264	574	0.0026677	0.5632	1.3072	2	NaN	NaN	1	0.40897	1.0674	2	206700	137010
IPI00915363;IPI00029750;IPI00915463;IPI00903204;IPI00847986	5;5;5;5;5	40S ribosomal protein S24	RPS24;hCG_22610;RP11-6P10.1-003	16.3	32.43	289	3.6855e-131	0.49819	1.1336	35	0.68735	1.0691	37	0.35571	1.0673	33	96616000	44729000
IPI00013195;IPI00555553;IPI00981529;IPI00985377;IPI00984653	5;4;4;1;1	39S ribosomal protein L49, mitochondrial;Neighbor of FAU;Protein NOF1;Mitochondrial ribosomal protein L49 variant	C11orf4;MRPL49;NOF1;OK/SW-cl.67	31.9	19.198	166	1.5315e-96	0.5121	1.3564	11	1.0064	1.6012	13	0.37862	1.0642	13	23285000	2744500
IPI00023161;IPI00797533;IPI00383092	4;4;2	39S ribosomal protein L46, mitochondrial;P2ECSL;FLJ00124 protein	C15orf4;LIECG2;MRPL46;FLJ00124	20.4	31.705	279	8.8792e-83	0.34932	0.94244	7	0.53176	0.83	3	0.34545	1.0609	7	1034300	608830
IPI00294186;IPI00375490	5;3	Serine beta-lactamase-like protein LACTB, mitochondrial	LACTB;MRPL56;UNQ843/PRO1781	15.5	60.693	547	2.1735e-14	0.30889	0.65485	10	0.49794	0.79589	4	0.39209	1.0597	7	1282800	639830
IPI00220493;IPI00916222	1;1	U6 snRNA-associated Sm-like protein LSm5;Putative uncharacterized protein LSM5	LSM5	20.9	9.9374	91	4.2891e-42	0.60725	1.6781	4	0.79651	1.2652	4	0.34984	1.0594	4	1582500	1262400
IPI00010153;IPI00795751;IPI00794091	6;4;3	60S ribosomal protein L17;60S ribosomal protein L23;Similar to ribosomal protein L23;Putative uncharacterized protein RPL23	RPL23	46.4	14.865	140	9.1856e-189	0.49704	1.2762	20	0.76418	1.2212	21	0.35008	1.0588	22	13648000	8282100
IPI00216237	5	60S ribosomal protein L36;Ribosomal protein L36	RPL36	37.1	12.254	105	2.7852e-81	0.54718	1.3622	15	1.2212	1.8843	16	0.39453	1.0565	12	13179000	27182000
IPI00031517;IPI00908729	3;1	DNA replication licensing factor MCM6;p105MCM;cDNA FLJ51591, highly similar to DNA replication licensing factor MCM6;Putative uncharacterized protein MCM6	MCM6	4.8	92.888	821	0.0024298	NaN	NaN	0	0.74773	1.1325	4	0.34479	1.0547	2	2133000	2325500
IPI00029114	6	Digestion substraction 1;Immature colon carcinoma transcript 1 protein;Peptidyl-tRNA hydrolase ICT1, mitochondrial	DS1;ICT1	31.1	23.63	206	1.3332e-49	0.45534	1.2111	11	0.96365	1.5586	6	0.38661	1.0531	8	2974900	2325700
IPI00005154;IPI00985291;IPI00981139;IPI00556260	10;5;3;2	Chromatin-specific transcription elongation factor 80 kDa subunit;Facilitates chromatin transcription complex 80 kDa subunit;Facilitates chromatin transcription complex subunit SSRP1;FACT complex subunit SSRP1;Recombination signal sequence recognition protein 1;Structure-specific recognition protein 1;T160	FACT80;SSRP1	17.9	81.074	709	2.0497e-35	0.3508	0.67704	14	0.53626	0.83986	11	0.40389	1.0504	22	1574900	2185400
IPI00220642;IPI00216318;IPI00759832;IPI01014209;IPI00910779;IPI00640721;IPI00645801	4;3;3;3;3;2;2	14-3-3 protein gamma;14-3-3 protein gamma, N-terminally processed;Protein kinase C inhibitor protein 1;cDNA FLJ14168 fis, clone NT2RP2001440, highly similar to 14-3-3 protein gamma;14-3-3 protein beta/alpha;14-3-3 protein beta/alpha, N-terminally processed;Protein 1054;cDNA FLJ51843, highly similar to 14-3-3 protein gamma;cDNA FLJ52141, highly similar to 14-3-3 protein gamma;Tyrosine 3-monooxygen…	YWHAG;YWHAB;RP1-148E22.1-004;RP1-148E22.1-003	15	28.302	247	6.7105e-11	0.43573	1.0834	4	0.53518	0.86119	6	0.38168	1.05	7	1021300	811510
IPI00444452;IPI00646886;IPI00444454;IPI00843786;IPI00929442	41;38;35;21;2	Moloney leukemia virus 10 protein;Putative helicase MOV-10;cDNA FLJ32791 fis, clone TESTI2002365, highly similar to helicase MOV-10 (EC 3.6.1.-);cDNA FLJ54557, highly similar to helicase MOV-10 (EC 3.6.1.-);Mov10, Moloney leukemia virus 10, homolog (Mouse);Mov10, Moloney leukemia virus 10, homolog (Mouse), isoform CRA_a;cDNA FLJ13235 fis, clone OVARC1000304, highly similar to PROTEIN MOV-10	KIAA1631;MOV10;hCG_38463;RP11-426L16.2-003	50.2	113.67	1003	0	0.34937	0.55651	73	0.6691	0.89141	80	0.36792	1.0461	73	29026000	19109000
IPI00013146;IPI00793335;IPI00791542;IPI00789525;IPI00944990;IPI00792175;IPI00945124	13;13;13;9;6;5;5	28S ribosomal protein S22, mitochondrial;cDNA FLJ78575;Mitochondrial ribosomal protein S22 variant;Mitochondrial ribosomal protein S22;cDNA PSEC0127 fis, clone PLACE1003724, highly similar to Mitochondrial 28S ribosomal protein S22	C3orf5;GK002;MRPS22;RPMS22	44.4	41.28	360	2.8541e-170	0.43545	1.0747	30	1.0289	1.5656	24	0.35887	1.0446	21	16276000	21591000
IPI00410069;IPI00410067;IPI00332936	10;10;10	Zinc finger antiviral protein;Zinc finger CCCH domain-containing protein 2;Zinc finger CCCH-type antiviral protein 1;Putative uncharacterized protein ZC3HAV1;cDNA FLJ76121, highly similar to Homo sapiens zinc finger CCCH-type, antiviral 1 (ZC3HAV1), transcript variant 1, mRNA	PRO1677;ZC3HAV1;ZC3HDC2	11.9	114.08	1024	1.2814e-269	0.53362	1.3862	20	0.58508	0.94878	20	0.36383	1.0441	20	14757000	8626300
IPI00428288;IPI00334579;IPI00640672;IPI00428285;IPI00428286;IPI00428289;IPI00645648;IPI00428287;IPI00979816;IPI00384571	5;4;4;4;4;4;4;4;3;3	39S ribosomal protein L43, mitochondrial;Mitochondrial ribosomal protein bMRP36a;cDNA FLJ76392, highly similar to Homo sapiens mitochondrial ribosomal protein L43 (MRPL43), transcript variant 1, mRNA;cDNA FLJ61386, highly similar to Homo sapiens mitochondrial ribosomal protein L43 (MRPL43), transcript variant 4, mRNA;Mitochondrial ribosomal protein L43;Mitochondrial ribosomal protein L43, isoform…	MRPL43;RP11-108L7.13-006;RP11-108L7.13-009;hCG_24670;RP11-108L7.13-008	36.5	17.853	159	2.7805e-76	0.49078	1.3141	13	0.98632	1.6081	13	0.37596	1.0399	12	2555200	1794500
IPI00012772;IPI00909884;IPI01015034;IPI00976899;IPI00976256;IPI00975850;IPI00792050	11;10;9;9;8;7;4	60S ribosomal protein L8;cDNA FLJ53750, highly similar to 60S ribosomal protein L8	RPL8	43.6	28.024	257	2.3245e-122	0.49176	1.2914	30	1.035	1.6529	26	0.34255	1.0382	24	44930000	42082000
IPI00026271;IPI00975486;IPI00984977;IPI00742191	10;8;7;2	40S ribosomal protein S14	PRO2640;RPS14	68.2	16.273	151	0	0.31568	0.89067	43	0.46306	0.76469	40	0.33614	1.0374	38	145390000	65712000
IPI01019113;IPI01020686;IPI01022164;IPI00645452;IPI01022236;IPI00647896;IPI00908770;IPI01013012;IPI01018768;IPI00953417;IPI01014795	18;18;18;18;15;15;12;11;11;10;9	Tubulin beta chain;Tubulin beta-5 chain;cDNA FLJ56903, highly similar to Tubulin beta-7 chain;Beta 5-tubulin;Beta-tubulin protein;Tubulin beta polypeptide;Tubulin, beta;Tubulin, beta, isoform CRA_a;MRNA encoding beta-tubulin. (from clone D-beta-1);cDNA FLJ50617, highly similar to Tubulin beta-7 chain;cDNA, FLJ79164, highly similar to Tubulin beta-7 chain;cDNA, FLJ79215, highly similar to Tubulin …	OK/SW-cl.56;TUBB;TUBB5;DAAP-285E11.4-001;DADB-118P11.3-001;DAMA-26D6.3-001;DAMC-316D20.4-001;DAQB-47P19.9-001;DASS-191K16.2-001;hCG_26016;XXbac-BCX111D4.2-001;XXbac-BPG252P9.4-001;DAAP-285E11.4-003;DADB-118P11.3-003;DAMA-26D6.3-003;DAMC-316D20.4-003;DAQB-47P19.9-003;DASS-191K16.2-003;XXbac-BCX111D4.2-003;XXbac-BPG252P9.4-003;DAAP-285E11.4-002;DADB-118P11.3-002;DAMA-26D6.3-002;DAMC-316D20.4-002;DA…	57.7	49.67	444	0	0.51462	1.367	93	0.88245	1.4193	86	0.35806	1.0368	87	44141000	37870000
IPI00555744;IPI00925323;IPI00815843	8;7;7	60S ribosomal protein L14;CAG-ISL 7;cDNA FLJ76611, highly similar to Homo sapiens ribosomal protein L14 (RPL14), mRNA;cDNA FLJ75556, highly similar to Homo sapiens ribosomal protein L14, mRNA;Ribosomal protein L14 variant;RPL14 protein;cDNA FLJ51325, highly similar to 60S ribosomal protein L14	RPL14	35.5	23.787	220	0	0.52338	1.3236	28	1.0998	1.6601	33	0.37131	1.0367	28	40336000	30568000
IPI00941217;IPI01012558;IPI00607818;IPI00337335;IPI01017917;IPI00607778;IPI01017884;IPI00029818	9;9;9;9;7;7;7;7	Myosin heavy chain 14;Myosin heavy chain, non-muscle IIc;Myosin-14;Non-muscle myosin heavy chain IIc;MYH14 protein;cDNA FLJ56368, highly similar to Myosin-14;Nonmuscle myosin heavy chain II-C variant;Myosin;cDNA FLJ16179 fis, clone BRHIP3000070, highly similar to Myosin-14;cDNA FLJ43092 fis, clone COLON2002520, highly similar to Myosin-14	FP17425;KIAA2034;MYH14	4.4	232.01	2036	1.0594e-48	0.34274	0.67833	2	0.57135	0.74426	2	0.41948	1.0344	2	336810	203220
IPI00293476;IPI00853201;IPI00853031;IPI00658024;IPI00894530	7;6;6;6;5	39S ribosomal protein L23, mitochondrial;L23 mitochondrial-related protein;Ribosomal protein L23-like;Putative uncharacterized protein MRPL23;cDNA, FLJ94423, highly similar to Homo sapiens mitochondrial ribosomal protein L23 (MRPL23), nuclear gene encoding mitochondrial protein, mRNA	L23MRP;MRPL23;RPL23L	40.5	17.781	153	1.1806e-116	0.47993	1.3804	14	0.90396	1.5462	18	0.35657	1.0343	15	5126500	4774800
IPI00013890;IPI00411765;IPI00018146;IPI01014338;IPI00794254;IPI00796727;IPI00793388;IPI00790689;IPI01010931;IPI00651755;IPI00983256	4;4;2;1;1;1;1;1;1;1;1	14-3-3 protein sigma;Epithelial cell marker protein 1;Stratifin;14-3-3 protein tau;14-3-3 protein T-cell;14-3-3 protein theta;Protein HS1	HME1;SFN;YWHAQ	14.1	27.774	248	7.4181e-09	NaN	NaN	1	0.43058	0.67805	2	0.36124	1.0292	2	128120	187860
IPI00294955	4	Glycine-rich protein;U6 snRNA-associated Sm-like protein LSm4	LSM4	25.9	15.35	139	5.4527e-08	0.46291	1.1853	8	0.70168	1.112	14	0.36166	1.0281	14	2684900	5025400
IPI00795627;IPI00967738;IPI00012353;IPI00963941;IPI00794210;IPI00793640	4;4;4;3;2;1	cDNA FLJ51883, highly similar to Mitochondrial 39S ribosomal protein L3;39S ribosomal protein L3, mitochondrial;cDNA FLJ50890, highly similar to Mitochondrial 39S ribosomal protein L3;Mitochondrial ribosomal protein L3	MRL3;MRPL3;RPML3	13.1	41.628	375	5.5443e-34	0.53345	1.2436	6	1.0935	1.5182	6	0.39894	1.0276	6	2226900	1676800
IPI00290204;IPI00219483;IPI00219484;IPI00219485	23;21;13;9	U1 small nuclear ribonucleoprotein 70 kDa;cDNA FLJ77404, highly similar to Homo sapiens small nuclear ribonucleoprotein 70kDa polypeptide (RNP antigen) (SNRP70), transcript variant 1, mRNA	RNPU1Z;RPU1;SNRNP70;SNRP70;U1AP1	40	51.556	437	3.6098e-290	0.54256	1.1039	134	0.77103	1.1183	88	0.35728	1.0276	126	131890000	72310000
IPI00218448;IPI00018278;IPI00926183;IPI00141938;IPI00398798;IPI00398806;IPI00927887;IPI01013176;IPI00398805	5;5;4;4;4;3;2;1;1	Histone H2A.Z;H2A.F/Z;Histone H2A.V;Histone H2A	H2AFZ;H2AZ;H2AFV;H2AV;hCG_19242	53.9	13.553	128	6.7723e-46	0.61329	1.5139	7	0.75893	1.1672	8	0.34576	1.0244	7	2507500	1920300
IPI00456940;IPI01013442	2;1	60S ribosomal protein L7-like 1;cDNA FLJ77818;cDNA FLJ11842 fis, clone HEMBA1006652, highly similar to Ribosomal protein L7-like 1;cDNA FLJ51993, highly similar to Ribosomal protein L7-like 1;cDNA FLJ50850, highly similar to Ribosomal protein L7-like 1	RPL7L1	11.4	28.661	246	1.1024e-09	0.68233	1.6465	2	0.72356	1.1574	4	0.37619	1.0238	4	772060	510140
IPI00006987;IPI01015228;IPI00923556;IPI00911118;IPI01016010;IPI00910382;IPI00000207	19;17;15;12;10;7;2	ATP-dependent RNA helicase DDX24;DEAD box protein 24;cDNA FLJ50574, highly similar to ATP-dependent RNA helicase DDX24 (EC 3.6.1.-);DEAD (Asp-Glu-Ala-Asp) box polypeptide 24 variant;cDNA FLJ54363, highly similar to ATP-dependent RNA helicase DDX24 (EC 3.6.1.-);cDNA FLJ52397, highly similar to ATP-dependent RNA helicase DDX24 (EC 3.6.1.-);DDX24 protein;ATP-dependent RNA helicase	DDX24	30.6	96.331	859	2.5612e-55	0.43587	0.74933	29	0.53952	0.79772	25	0.36503	1.0218	25	4762000	4561700
IPI00217553	6	39S ribosomal protein L27 homolog;39S ribosomal protein L41, mitochondrial;Bcl-2-interacting mitochondrial ribosomal protein L41;Cell proliferation-inducing gene 3 protein;MRP-L27 homolog	BMRP;MRPL27;MRPL41;PIG3;RPML27	65	15.383	137	6.1844e-55	0.43616	1.1656	12	0.95473	1.5703	9	0.35172	1.021	7	5055000	3417300
IPI00305668	9	28S ribosomal protein S6, mitochondrial	C21orf101;MRPS6;RPMS6	67.2	14.226	125	4.2754e-29	0.36882	1.1155	16	0.82172	1.4112	15	0.30992	1.021	15	4700100	3341200
IPI00099871;IPI00852745	4;4	39S ribosomal protein L40, mitochondrial;Nuclear localization signal-containing protein deleted in velocardiofacial syndrome;Up-regulated in metastasis	MRPL40;NLVCF;URIM	24.8	24.49	206	2.6134e-32	0.38583	0.93616	8	0.50211	0.84365	7	0.36634	1.0209	5	3119700	7975800
IPI00022276;IPI00973925;IPI00978699;IPI01009798;IPI01011496;IPI00974472;IPI01010223;IPI00981999;IPI00795057	7;5;5;4;3;3;3;2;2	28S ribosomal protein S28, mitochondrial;28S ribosomal protein S35, mitochondrial;Mitochondrial ribosomal protein S28 variant	HSPC007;MRPS28;MRPS35	46.5	20.843	187	7.2673e-73	0.46138	1.2342	25	1.016	1.6358	19	0.34675	1.0202	26	8657300	6566200
IPI00022002;IPI00942760;IPI00985234;IPI00967112;IPI00965465;IPI00982189	14;14;14;12;6;2	cDNA FLJ54536, highly similar to Mitochondrial 28S ribosomal protein S27;28S ribosomal protein S27, mitochondrial;cDNA FLJ53652, highly similar to Mitochondrial 28S ribosomal protein S27;cDNA FLJ54799, highly similar to Mitochondrial 28S ribosomal protein S27;MRPS27 protein;cDNA FLJ46849 fis, clone UTERU3006538, highly similar to Mitochondrial 28S ribosomal protein S27	KIAA0264;MRPS27	45.3	49.149	428	0	0.46526	1.0909	27	1.0608	1.5865	15	0.35977	1.02	24	12931000	8512800
IPI00219160;IPI00985363	4;3	60S ribosomal protein L34;Leukemia-associated protein	RPL34	23.1	13.293	117	2.8903e-23	0.56058	1.3533	16	1.1693	1.8239	18	0.36465	1.0184	13	9573200	7959200
IPI00465361;IPI00978971;IPI00909231	11;8;2	60S ribosomal protein L13;Breast basic conserved protein 1;Ribosomal protein L13	BBC1;OK/SW-cl.46;RPL13;hCG_1723872	51.2	24.261	211	1.9777e-140	0.496	1.1733	72	0.91133	1.4178	48	0.35618	1.018	53	104210000	54826000
IPI00008524;IPI00410017;IPI00977833;IPI00796945;IPI00909378;IPI00981366;IPI00556259;IPI01013146;IPI00979703;IPI00983093;IPI00306870;IPI00983162;IPI00979685;IPI00980706;IPI00976567;IPI00983034;IPI00061206;IPI00647470;IPI00983949;IPI00984994;IPI00975929;IPI00983704;IPI00978377	31;31;29;28;28;12;10;9;8;8;7;7;7;4;3;3;2;2;2;2;2;1;1	Polyadenylate-binding protein 1;cDNA FLJ57246, highly similar to Poly(A)-binding protein 1;cDNA FLJ37875 fis, clone BRSSN2018771, highly similar to Poly(A)-binding protein 1;cDNA FLJ59219, highly similar to Poly(A)-binding protein 1	PAB1;PABP1;PABPC1;PABPC2	48.4	70.67	636	0	0.43506	0.9683	87	0.94394	1.3246	63	0.35154	1.0161	73	109650000	59570000
IPI00303292;IPI00747764;IPI00413214;IPI01015268;IPI01012685;IPI00945733;IPI00796516;IPI00790454;IPI00977019;IPI00982649;IPI00642306	2;1;1;1;1;1;1;1;1;1;1	Importin subunit alpha-1;Karyopherin subunit alpha-1;Nucleoprotein interactor 1;RAG cohort protein 2;SRP1-beta;cDNA FLJ43638 fis, clone SPLEN2039845, highly similar to IMPORTIN ALPHA-1 SUBUNIT;cDNA FLJ46417 fis, clone THYMU3012402, highly similar to Importin alpha-1 subunit;cDNA FLJ55353, highly similar to Importin alpha-1 subunit;Karyopherin alpha 1 (Importin alpha 5);cDNA FLJ53229, highly simil…	KPNA1;RCH2;KPNA5;IPOA7;KPNA6;RP3-412I7.4-003	4.6	60.221	538	1.3576e-21	0.55349	1.0986	2	NaN	NaN	1	0.37823	1.0148	4	177050	89139
IPI00032872;IPI00909954;IPI00643459	7;4;4	28S ribosomal protein S16, mitochondrial;cDNA FLJ58442, highly similar to 28S ribosomal protein S16, mitochondrial (S16mt);Putative uncharacterized protein MRPS16	CGI-132;MRPS16;RPMS16	69.3	15.345	137	4.8536e-74	0.46228	1.3213	18	1.0489	1.683	18	0.33305	1.0139	19	48470000	14195000
IPI00642904;IPI00555747;IPI00012726;IPI00642944;IPI00973757;IPI00983556;IPI00981184;IPI00644016;IPI00984422;IPI00641299;IPI00979132;IPI00985001	33;32;31;31;14;12;9;8;7;5;2;2	PABPC4 protein;Poly(A) binding protein, cytoplasmic 4 (Inducible form);Poly(A) binding protein, cytoplasmic 4 (Inducible form), isoform CRA_c;PABPC4 protein variant;Activated-platelet protein 1;Inducible poly(A)-binding protein;Polyadenylate-binding protein 4;Poly(A) binding protein, cytoplasmic 4 (Inducible form), isoform CRA_e	hCG_2031827;PABPC4;RP11-69E11.6-002;APP1;PABP4;RP11-69E11.6-004;RP11-69E11.6-003	44.5	72.39	660	0	0.47168	1.0149	110	1.0678	1.4671	86	0.368	1.0138	95	147060000	93725000
IPI00021266;IPI00789159;IPI00793523;IPI00794894;IPI00976162;IPI00604435;IPI00923578;IPI00293431	16;14;14;14;10;3;2;2	60S ribosomal protein L23a;Putative uncharacterized protein RPL23A;Ribosomal protein L23a, isoform CRA_a	RPL23A;hCG_1988529	55.1	17.695	156	0	0.5844	1.5512	100	0.63955	1.0707	112	0.34947	1.0136	104	291920000	196470000
IPI00101258;IPI00000181	4;4	28S ribosomal protein S24, mitochondrial;bMRP-47;Putative uncharacterized protein MRPS24	HSPC335;MRPS24	29.3	19.015	167	1.9212e-17	0.42033	1.0868	8	0.98646	1.6244	10	0.35764	1.0117	6	2878300	1803000
IPI00043990;IPI00844181;IPI01010837;IPI00291296;IPI00552716	2;2;2;1;1	DEAD box protein 31;Helicain;Probable ATP-dependent RNA helicase DDX31;cDNA FLJ59786, highly similar to Probable ATP-dependent RNA helicase DDX31 (EC 3.6.1.-)	DDX31	4.1	94.086	851	0.00031264	0.37284	0.79828	4	0.36408	0.55891	2	0.36515	1.0116	3	422120	167670
IPI00020602	6	Casein kinase II subunit alpha	CK2A2;CSNK2A2	22.6	41.213	350	3.4835e-19	0.43687	1.0643	6	0.81385	1.4171	3	0.3882	1.0084	10	1014500	861040
IPI00073779;IPI00168292;IPI00789834	6;6;3	28S ribosomal protein S28, mitochondrial;28S ribosomal protein S35, mitochondrial	HDCMD11P;MDS023;MRPS28;MRPS35;PSEC0213	31.3	36.844	323	2.12e-117	0.34837	0.94104	9	1.1243	1.5629	4	0.36456	1.0071	4	5202700	4002700
IPI00304925;IPI00845339;IPI00909073;IPI01011434;IPI01013544;IPI01020720;IPI00911039;IPI00976027;IPI01019017	5;5;5;4;4;4;4;4;2	Heat shock 70 kDa protein 1/2;Heat shock 70 kDa protein 1A/1B;cDNA FLJ75127, highly similar to Homo sapiens heat shock 70kDa protein 1A, mRNA;Heat shock 70kDa protein 1A;Heat shock 70kDa protein 1B;cDNA FLJ54370, highly similar to Heat shock 70 kDa protein 1;Heat shock 70kDa protein 1A variant;cDNA FLJ53752, highly similar to Heat shock 70 kDa protein 1;cDNA FLJ54342, highly similar to Heat shock…	HSPA1;HSPA1A;HSPA1B;DAAP-21F2.7-001;DAAP-21F2.8-001;DADB-333F21.2-001;DADB-333F21.4-001;hCG_1820593;hCG_43726;HSP70-1	8.3	70.051	641	4.3986e-48	0.63073	1.3957	2	NaN	NaN	0	0.37036	1.0065	3	172040	469990
IPI00007346;IPI00645020;IPI00981725;IPI00643915	4;4;4;3	Peptidyl-prolyl cis-trans isomerase H;Rotamase H;Small nuclear ribonucleoprotein particle-specific cyclophilin H;U-snRNP-associated cyclophilin SnuCyp-20;Peptidyl-prolyl cis-trans isomerase	CYP20;CYPH;PPIH;hCG_21746	24.3	19.208	177	8.1047e-12	0.42546	1.2557	6	0.63083	1.0606	4	0.35727	1.0052	4	616220	345600
IPI00185919;IPI00411690;IPI00977919;IPI00976553;IPI00985284;IPI00383949;IPI00856120;IPI00855786;IPI00855812;IPI00855721;IPI00855953;IPI00975979;IPI00981989;IPI00981350	17;17;9;5;5;4;4;4;4;4;3;2;1;1	La ribonucleoprotein domain family member 1;La-related protein 1	KIAA0731;LARP;LARP1	18.4	123.51	1096	4.5364e-64	0.2682	0.56139	49	0.42709	0.6158	49	0.37007	1.0043	54	10666000	6110700
IPI00026612;IPI01018123;IPI00743802;IPI00020950;IPI00651725;IPI00917979;IPI00216196;IPI00916263;IPI00219537;IPI00975663;IPI00976248;IPI00979580;IPI00981934	2;1;1;1;1;1;1;1;1;1;1;1;1	Protein phosphatase 1B;Protein phosphatase 2C isoform beta;cDNA FLJ77281, highly similar to Homo sapiens protein phosphatase 1B (formerly 2C),magnesium-dependent, beta isoform (PPM1B), transcript variant 2,mRNA;cDNA FLJ31447 fis, clone NT2NE2000913, highly similar to Protein phosphatase 2C isoform beta (EC 3.1.3.16);Protein phosphatase 1B (Formerly 2C), magnesium-dependent, beta isoform, isoform …	PP2CB;PPM1B;DKFZp666O168;hCG_15783;PPM1A;PPPM1A	2.7	52.642	479	0.034647	0.58915	1.4984	5	1.0829	1.7108	4	0.35829	1.0018	4	16119000	5100300
IPI00162330;IPI00335130;IPI00395764	11;10;6	39S ribosomal protein L2, mitochondrial;39S ribosomal protein L37, mitochondrial;Mitochondrial ribosomal protein L37;Putative uncharacterized protein MRPL37;Mitochondrial ribosomal protein L37 variant 2	HSPC235;MRPL2;MRPL37;RPML2;RP5-997D24.1-003	44	48.117	423	1.317e-137	0.4791	1.1292	20	0.86437	1.5086	5	0.38677	1.0009	11	3287900	13548000
IPI00003918;IPI00795303;IPI00908662;IPI00908376	25;20;18;6	60S ribosomal protein L1;60S ribosomal protein L4;cDNA FLJ56689, highly similar to 60S ribosomal protein L4;Ribosomal protein L4 variant;cDNA FLJ50996, highly similar to 60S ribosomal protein L4;cDNA FLJ50994, moderately similar to 60S ribosomal protein L4	RPL1;RPL4	49.4	47.697	427	0	0.53545	1.119	192	1.1691	1.6702	122	0.36476	1	147	152570000	117030000
IPI00012268;IPI01014808;IPI00926258;IPI00926410;IPI00384420;IPI00925437;IPI00795529;IPI00925813	5;5;4;4;3;2;1;1	26S proteasome non-ATPase regulatory subunit 2;26S proteasome regulatory subunit RPN1;26S proteasome regulatory subunit S2;26S proteasome subunit p97;Protein 55.11;Tumor necrosis factor type 1 receptor-associated protein 2;Proteasome (Prosome, macropain) 26S subunit, non-ATPase, 2;Proteasome 26S non-ATPase subunit 2 variant;Putative uncharacterized protein DKFZp564A2282;cDNA FLJ53357, highly simi…	PSMD2;TRAP2;DKFZp564A2282	9.5	100.2	908	2.7239e-27	0.35936	0.70857	5	0.5268	0.84409	7	0.38959	0.99891	7	702660	437370
IPI00221091	12	40S ribosomal protein S15a;cDNA FLJ77670, highly similar to Homo sapiens ribosomal protein S15a (RPS15A), mRNA;cDNA FLJ30359 fis, clone BRACE2007760, highly similar to 40S RIBOSOMAL PROTEIN S15A;cDNA, FLJ92249, Homo sapiens ribosomal protein S15a (RPS15A), mRNA;HCG1994130, isoform CRA_a	OK/SW-cl.82;RPS15A;hCG_1994130	73.8	14.839	130	3.0409e-232	0.40703	1.0306	60	0.5634	0.90089	87	0.33096	0.99676	70	260410000	235690000
IPI00790342;IPI00867533;IPI01021267;IPI01021128;IPI01021434;IPI01021767;IPI01020969	18;18;7;4;3;3;2	60S ribosomal protein L6;Neoplasm-related protein C140;Tax-responsive enhancer element-binding protein 107	RPL6;TXREB1	51.2	32.891	289	0	0.51338	1.1365	131	1.1333	1.6653	86	0.36736	0.9953	98	154090000	111290000
IPI00106491;IPI00908451	6;1	mRNA turnover protein 4 homolog	C1orf33;MRT4;MRTO4	29.3	27.56	239	3.2637e-28	0.53043	1.4509	10	1.0463	1.7636	11	0.36137	0.9949	8	1487100	1195000
IPI00640088;IPI00010865;IPI00514910;IPI00908480	8;8;6;2	Casein kinase 2 beta polypeptide;Casein kinase 2, beta polypeptide;Casein kinase 2, beta polypeptide, isoform CRA_d;Casein kinase II subunit beta;Phosvitin;Protein G5a;Casein kinase 2, beta polypeptide, isoform CRA_b;cDNA, FLJ92126, Homo sapiens casein kinase 2, beta polypeptide (CSNK2B), mRNA	CSNK2B;DADB-127H9.2-004;DAMA-236L13.2-004;DAMC-157M7.2-004;DAQB-195H10.8-004;DASS-336N12.7-004;hCG_43725;XXbac-BCX88C14.4-004;CK2N;G5A;DADB-127H9.2-001;DAMA-236L13.2-001;DAMC-157M7.2-001;DASS-336N12.7-001;DADB-127H9.2-002;DAMA-236L13.2-002;DAMC-157M7.2-002;DAQB-195H10.8-002;DASS-336N12.7-002;XXbac-BCX88C14.4-002;XXbac-BPG32J3.6-002	45.3	26.925	234	3.1395e-132	0.46531	1.1594	15	0.67513	1.0956	11	0.35363	0.99016	15	3890200	2928600
IPI00219037;IPI00045109;IPI00216730	6;5;4	Histone H2A.x;Histone H2A type 1-A;Histone H2A/r;Histone H2A type 2-B	H2AFX;H2AX;H2AFR;HIST1H2AA;HIST2H2AB	52.4	15.144	143	1.9086e-70	0.64774	1.5884	4	0.88375	1.3338	6	0.34167	0.98998	4	2089400	1641000
IPI00030820;IPI00794978;IPI00375687	3;3;2	39S ribosomal protein L47, mitochondrial;Nasopharyngeal carcinoma metastasis-related protein 1	CGI-204;MRPL47;NCM1	11.6	29.45	250	5.9731e-05	0.52848	1.3079	6	0.99178	1.5752	10	0.37983	0.98981	8	3868800	2745700
IPI00470528;IPI00927715;IPI00926202;IPI00909437;IPI00925058;IPI00910417;IPI01018660;IPI00062151;IPI00382749	11;9;8;7;6;5;4;2;1	60S ribosomal protein L15;Ribosomal protein L15	EC45;RPL15;TCBAP0781	46.6	24.146	204	1.3729e-162	0.52878	1.1729	64	1.1459	1.6677	40	0.36551	0.98849	51	42381000	38832000
IPI00549381;IPI01009811;IPI00967124;IPI00964432	6;6;4;3	39S ribosomal protein L1, mitochondrial;MRPL1 protein	BM-022;MRPL1	26.2	36.908	325	5.2818e-36	0.53659	1.2996	12	0.97113	1.603	13	0.36072	0.98834	11	8183400	1960600
IPI00005511	8	PHD finger-like domain-containing protein 5A;Splicing factor 3B-associated 14 kDa protein	PHF5A	75.5	12.405	110	7.2454e-160	0.57076	1.6723	16	1.0385	1.672	13	0.28347	0.98805	15	13632000	9170600
IPI00185361;IPI01010332;IPI00657777;IPI01018972;IPI00791512;REV__IPI00418885;REV__IPI00747923	16;16;11;11;5;1;1	ATP-dependent RNA helicase DDX55;DEAD box protein 55;cDNA FLJ56793, highly similar to Homo sapiens DEAD (Asp-Glu-Ala-Asp) box polypeptide 55 (DDX55), mRNA;cDNA FLJ23639 fis, clone CAS11535	DDX55;KIAA1595	31.2	68.546	600	3.2976e-60	0.50022	1.0717	27	0.55837	0.80482	24	0.35346	0.98798	24	4539600	2590300
IPI00010105;IPI00375391;IPI00640731;IPI00893107;IPI00893507;IPI00892804	8;5;3;1;1;1	B(2)GCN homolog;B4 integrin interactor;CAB;Eukaryotic translation initiation factor 6;p27(BBP)	EIF3A;EIF6;ITGB4BP;OK/SW-cl.27;RP4-614O4.1-005	56.7	26.599	245	0	0.43149	1.11	17	0.699	1.0921	16	0.36359	0.98756	19	17736000	11247000
IPI00216319;IPI00827595;IPI00879350	3;1;1	14-3-3 protein eta;Protein AS1;cDNA, FLJ93036, highly similar to Homo sapiens tyrosine 3-monooxygenase/tryptophan 5-monooxygenaseactivation protein, eta polypeptide (YWHAH), mRNA;Homo sapiens clone CDABP0046 mRNA sequence	YWHA1;YWHAH	11	28.218	246	1.4849e-08	NaN	NaN	0	NaN	NaN	1	0.34626	0.98744	2	66485	37776
IPI00658000;IPI00165467;IPI00953668	23;9;4	IGF-II mRNA-binding protein 3;Insulin-like growth factor 2 mRNA-binding protein 3;KH domain-containing protein overexpressed in cancer;VICKZ family member 3	IGF2BP3;IMP3;KOC1;VICKZ3	47.3	63.704	579	0	0.44645	0.91116	72	0.62953	0.83025	74	0.36366	0.98707	65	77935000	66926000
IPI00909484;IPI00910473;IPI00016786	1;1;1	cDNA FLJ54776, highly similar to Cell division control protein 42 homolog;cDNA FLJ55107, highly similar to Cell division control protein 42 homolog;cDNA, FLJ79348, highly similar to Cell division control protein 42 homolog;Cell division control protein 42 homolog;G25K GTP-binding protein	CDC42	7.2	26.528	236	0.00096024	0.57446	1.4185	2	0.97013	1.5558	2	0.34189	0.98633	3	227630	335230
IPI00141318;IPI00939370;IPI00883950;IPI00604713	5;5;5;4	63 kDa membrane protein;Cytoskeleton-associated protein 4;CKAP4 protein;Similar to cytoskeleton-associated protein 4;cDNA FLJ41699 fis, clone HCHON2004776, highly similar to Homo sapiens cytoskeleton-associated protein 4 (CKAP4), mRNA	CKAP4	12.6	66.022	602	1.2906e-12	0.42497	0.90245	3	0.61396	0.89344	5	0.30331	0.98546	5	330550	200690
IPI00553185;IPI00552715;IPI00977430;IPI00514032	2;2;2;1	CCT-gamma;hTRiC5;T-complex protein 1 subunit gamma;cDNA FLJ44436 fis, clone UTERU2019706, highly similar to T-complex protein 1 subunit gamma;PIG48;Chaperonin containing TCP1, subunit 3 (Gamma) variant;Chaperonin containing TCP1, subunit 3 (Gamma);cDNA FLJ57904, highly similar to T-complex protein 1 subunit gamma;Putative uncharacterized protein CCT3;cDNA FLJ57603, highly similar to T-complex pro…	CCT3;CCTG;TRIC5;RP11-443G18.6-002;RP11-443G18.6-014	4	60.533	545	0.011022	NaN	NaN	0	0.65509	0.93193	3	0.35864	0.98476	2	94156	86724
IPI00641924	8	28S ribosomal protein S9, mitochondrial;MRPS9 protein	MRPS9;RPMS9	23	45.834	396	8.0664e-86	0.39179	1.0141	17	0.96803	1.5891	9	0.36528	0.98473	9	8996400	4366300
IPI00783656;IPI00915896;IPI00917173	8;4;1	39S ribosomal protein L38, mitochondrial;cDNA, FLJ93795, Homo sapiens mitochondrial ribosomal protein L38 (MRPL38), nucleargene encoding mitochondrial protein, mRNA;Mitochondrial ribosomal protein L38, isoform CRA_b;cDNA FLJ13996 fis, clone Y79AA1002211, highly similar to Homo sapiens mitochondrial ribosomal protein L38 (MRPL38), nuclear gene encoding mitochondrial protein, mRNA	HSPC262;MRPL38;hCG_1776092	23.7	44.596	380	1.8256e-19	0.46954	1.2002	10	0.95303	1.4054	4	0.35884	0.98464	13	4113900	3800500
IPI01015436;IPI00514201;IPI00025880;IPI00642716;IPI00298301;IPI00025879;IPI00001753;IPI00007858;IPI00302329;IPI00910817	2;2;2;1;1;1;1;1;1;1	Myosin heavy chain 6;Myosin heavy chain, cardiac muscle alpha isoform;Myosin-6;Beta myosin heavy chain cardiac isoform;Alpha myosin heavy chain;Alpha-myosin heavy chain;Myosin heavy chain 7;Myosin heavy chain slow isoform;Myosin heavy chain, cardiac muscle beta isoform;Myosin-7;MYH7 protein;Mutant cardiac beta myosin heavy chain;Myosin heavy chain beta-subunit;Rhabdomyosarcoma antigen MU-RMS-40.7…	MYH6;MYHCA;MYH7;alpha-MHC;MYHCB;KIAA1512;MYH7B;MYH3;MYH1;MYH4;MYH13;MYH8	1.1	223.47	1940	0.00016687	0.33161	1.0381	4	0.67759	1.1142	5	0.26312	0.98304	2	5191500	2849600
IPI00022316;IPI01013185;IPI00445391	6;4;3	28S ribosomal protein S18-2, mitochondrial;28S ribosomal protein S18b, mitochondrial;cDNA, FLJ92156, Homo sapiens mitochondrial ribosomal protein S18B (MRPS18B),nuclear gene encoding mitochondrial protein, mRNA;Mitochondrial ribosomal protein S18B;cDNA FLJ54285, highly similar to 28S ribosomal protein S18b, mitochondrial;Putative uncharacterized protein ENSP00000365691	C6orf14;HSPC183;MRPS18B;PTD017;DAMA-178G23.8-001;DAMC-83F13.5-001;DADB-129D20.6-003;DAMA-178G23.8-003;DAMC-83F13.5-003;DAQB-47P19.5-003;DASS-182C6.3-003;XXbac-BCX48F10.3-003;XXbac-BPG249D20.2-003	27.1	29.395	258	2.8914e-73	0.38744	1.0545	13	0.86299	1.5057	12	0.27263	0.98275	7	2805800	2461100
IPI00333541;IPI00302592;IPI00644576;IPI00553169;IPI00927825;IPI00552416;IPI00910863;IPI00657767;IPI00552858;IPI01018650	74;74;74;68;19;17;11;5;4;1	Actin-binding protein 280;Alpha-filamin;Endothelial actin-binding protein;Filamin-1;Filamin-A;Non-muscle filamin;Filamin A;FLNA protein;FLJ00119 protein;Filamin A, alpha (Actin binding protein 280);Putative uncharacterized protein FLNA	FLN;FLN1;FLNA;FLJ00119;XX-FW83128A1.1-010	35.4	280.74	2647	1.1347e-170	0.34699	0.67013	42	0.73443	1.0228	127	0.39899	0.98057	76	14791000	14263000
IPI00009342;IPI00328905;IPI00981831;IPI00299048;IPI00968174;IPI00871809;IPI00965765;IPI00967610	15;1;1;1;1;1;1;1	p195;Ras GTPase-activating-like protein IQGAP1;IQ motif containing GTPase activating protein 1;cDNA FLJ55816, highly similar to Ras GTPase-activating-like protein IQGAP1;cDNA FLJ55443, highly similar to Ras GTPase-activating-like protein IQGAP1;IQGAP1 protein	IQGAP1;KIAA0051	12.4	189.25	1657	1.9049e-58	0.57986	0.9063	8	1.0031	1.3394	17	0.37556	0.98031	17	3574300	1674400
IPI01010059;IPI00654654;IPI00945880	5;5;4	MRPS33 protein;28S ribosomal protein S33, mitochondrial;Mitochondrial ribosomal protein S33;Mitochondrial ribosomal protein S33, isoform CRA_a;Putative uncharacterized protein MRPS33	MRPS33;CGI-139;PTD003;hCG_40133;tcag7.371	42.9	13.426	112	2.589e-09	0.43744	1.1202	11	1.0917	1.7746	9	0.34228	0.97895	9	3276500	1941400
IPI00658155;IPI00169413;IPI00969207;IPI00983882	6;6;4;3	Putative uncharacterized protein MRPS34;28S ribosomal protein S34, mitochondrial;Mitochondrial 28S ribosomal protein S34	MRPS34	35.1	26.332	225	7.2582e-97	0.4446	1.1705	22	1.0283	1.6443	17	0.32921	0.97886	18	10618000	7896100
IPI00010404	5	Pre-mRNA-splicing factor SF3b 10 kDa subunit;Splicing factor 3B subunit 5	SF3B10;SF3B5	83.7	10.135	86	1.2378e-44	0.59457	1.6601	12	1.1053	1.7312	13	0.32297	0.97839	12	8764900	6269200
IPI00013475;IPI00031370;IPI00930715;IPI01015204;IPI01015236;IPI01014387	14;14;14;10;10;10	Tubulin beta-2A chain;TUBB2A protein;Tubulin beta-2B chain;TUBB2B protein;Homo sapiens clone 23678;Putative uncharacterized protein DKFZp566F223;cDNA, FLJ93005, highly similar to Homo sapiens tubulin, beta polypeptide (TUBB), mRNA;cDNA FLJ52378, highly similar to Tubulin beta-7 chain;cDNA FLJ53906, highly similar to Tubulin beta chain;XTP3TPA-transactivated protein 1;TUBB protein	TUBB2;TUBB2A;TUBB2B;DKFZp566F223;XTP3TPATP1;TUBB	42.7	49.906	445	0	0.48147	1.3899	6	0.84201	1.4314	4	0.35786	0.97807	5	501330	457240
IPI00061245	3	28S ribosomal protein S10, mitochondrial;cDNA FLJ57413, highly similar to Mitochondrial 28S ribosomal protein S10;PNAS-122	MRPS10;MSTP040	20.4	22.999	201	1.1193e-49	0.43741	1.181	11	1.1095	1.7414	12	0.34425	0.97806	11	4268600	2713800
IPI00016613;IPI00744507;IPI00741317;IPI00784195;IPI00472911	9;9;9;5;5	cDNA, FLJ92904, highly similar to Homo sapiens casein kinase 2, alpha 1 polypeptide (CSNK2A1), mRNA;Casein kinase II alpha 1 subunit isoform a;CSNK2A1 protein;Casein kinase II subunit alpha;Casein kinase 2 alpha isoform;Casein kinase II alpha subunit;HCG21984;Casein kinase 2, alpha 1 polypeptide, isoform CRA_b;cDNA FLJ57289, highly similar to Casein kinase II subunit alpha (EC 2.7.11.1)	CSNK2A1;CK2A1;hCG_21984;hCG_39868	38	45.908	397	1.6032e-103	0.40374	1.0049	15	0.63251	0.92304	7	0.34445	0.97618	14	6963900	4437100
IPI01020905;IPI00215719;IPI01022981;IPI01022344;IPI01021193;IPI01021515;IPI00908950;IPI01021673;IPI01021374	8;8;7;7;7;6;5;5;1	60S ribosomal protein L18;Ribosomal protein L18	RPL18	42.1	21.728	190	1.1647e-257	0.50545	1.1976	46	1.2341	1.9338	29	0.32369	0.97495	28	125750000	74075000
IPI00172594;IPI00719120;IPI00852855;IPI00658191;IPI00852785	6;6;5;4;3	39S ribosomal protein L28, mitochondrial;Melanoma antigen p15;Melanoma-associated antigen recognized by T lymphocytes;MRPL28 protein;Mitochondrial ribosomal protein L28	MAAT1;MRPL28;Z97634.1-001;Z97634.1-010;Z97634.1-009;Z97634.1-011	35.2	30.156	256	3.9858e-131	0.47946	1.0946	14	0.94935	1.3805	19	0.36489	0.97466	16	7493600	6081700
IPI00783302;IPI00867557;IPI00908450;IPI00917395	28;10;5;1	Pentatricopeptide repeat-containing protein 3, mitochondrial;Transformation-related gene 15 protein;cDNA, FLJ96770	PTCD3;TRG15	54	78.549	689	0	0.45251	0.9542	62	1.0253	1.4384	79	0.33891	0.97311	59	43043000	25390000
IPI00900293;IPI00289334;IPI00477536;IPI00943563;IPI00382697;IPI00953109;IPI00940093;IPI00382698;IPI00382699	81;81;81;81;78;78;72;68;68	Filamin B;ABP-278;ABP-280 homolog;Actin-binding-like protein;Beta-filamin;Filamin homolog 1;Filamin-3;Filamin-B;Thyroid autoantigen;Truncated actin-binding protein;Putative uncharacterized protein DKFZp686A1668;Filamin B variant 2	FLNB;FLN1L;FLN3;TABP;TAP;DKFZp686A1668	39.6	281.63	2633	3.1231e-218	0.38513	0.78949	41	0.72581	1.0074	170	0.39861	0.9731	98	19905000	17744000
IPI00012750	9	40S ribosomal protein S25	RPS25	48.8	13.742	125	1.4956e-181	0.41443	1.033	28	0.74062	1.1301	32	0.34129	0.97293	29	295330000	226310000
IPI00295066;IPI00807664;IPI01013840	4;4;1	39S ribosomal protein L48, mitochondrial;cDNA FLJ60720, highly similar to Homo sapiens mitochondrial ribosomal protein L48 (MRPL48), transcript variant 1, mRNA	CGI-118;HSPC290;MRPL48	21.7	23.934	212	1.7038e-87	0.36781	0.97864	7	0.47644	0.86662	7	0.31201	0.97274	10	2353100	1255400
IPI00298058;IPI00655641;IPI01010195	18;18;18	DRB sensitivity-inducing factor 160 kDa subunit;DRB sensitivity-inducing factor large subunit;Tat-cotransactivator 1 protein;Transcription elongation factor SPT5;cDNA FLJ54005, highly similar to Transcription elongation factor SPT5;cDNA FLJ55629, highly similar to Transcription elongation factor SPT5;cDNA FLJ61516, highly similar to Transcription elongation factor SPT5;Suppressor of Ty 5 homolog …	SPT5;SPT5H;SUPT5H;hCG_43350	20	121	1087	2.4407e-61	0.60085	1.2702	23	0.82321	1.1848	27	0.33422	0.96761	39	11900000	5884500
IPI00219155	8	60S ribosomal protein L27	RPL27	50	15.798	136	1.1618e-57	0.50393	1.2802	32	1.0663	1.7068	36	0.33788	0.96751	28	54563000	37742000
IPI00414410;IPI00977335;IPI00977524;IPI00556611	6;6;6;4	39S ribosomal protein L22, mitochondrial;39S ribosomal protein L25, mitochondrial;cDNA FLJ55384, highly similar to Homo sapiens mitochondrial ribosomal protein L22 (MRPL22), transcript variant 1, mRNA;Putative uncharacterized protein MRPL22	HSPC158;MRPL22;MRPL25;RPML25	28.4	26.475	232	4.1797e-53	0.38971	0.97323	11	0.66688	1.0915	7	0.28038	0.9662	3	1840600	1960600
IPI00239815;IPI00399195;IPI00399197	3;2;1	Cirhin	CIRH1A;KIAA1988	6.4	76.889	686	0.0012313	NaN	NaN	1	NaN	NaN	0	0.30843	0.96594	3	134660	57152
IPI00006970	10	28S ribosomal protein S2, mitochondrial	CGI-91;MRPS2	32.6	35.552	319	2.1524e-22	0.47383	1.1604	15	1.093	1.8002	17	0.35809	0.96501	18	8972600	4249900
IPI00103925	1	Immunity-related GTPase family Q protein;IRGQ protein	FKSG27;IRGQ;IRGQ1	1.3	62.717	623	0.0087669	0.62855	1.1974	3	0.76843	0.93254	3	0.38218	0.96385	3	7010500	4189500
IPI00479191;IPI00013881;IPI00908896;IPI00980668;IPI00026230;IPI00003881;IPI00940955;IPI01010852;IPI00964535;IPI00984284;IPI00967216;IPI00981333;IPI00983613;IPI00974526;IPI00923539;IPI00966018;IPI00963924;IPI00968132;IPI00966932;IPI00965435;IPI00964846;IPI00967835;IPI00977852;IPI00982782;IPI00964237;IPI00965156;IPI00967535;IPI00984925	5;4;4;3;2;2;2;2;2;2;2;2;2;2;1;1;1;1;1;1;1;1;1;1;1;1;1;1	Heterogeneous nuclear ribonucleoprotein H;Heterogeneous nuclear ribonucleoprotein H, N-terminally processed;Putative uncharacterized protein DKFZp686A15170	HNRNPH1;HNRPH;HNRPH1;DKFZp686A15170	17.2	51.229	472	1.8063e-12	0.42599	1.1259	6	0.43768	0.64843	6	0.35358	0.96359	8	7552800	5449600
IPI00398131;IPI00854717;IPI00002948	16;11;1	Protein lin-28 homolog B;LIN28B protein	CSDD2;LIN28B	63.6	27.083	250	0	0.272	0.70739	89	0.33805	0.52939	84	0.33708	0.96204	84	166720000	85096000
IPI00023860;IPI01022994;IPI00797545;IPI01020731;IPI01021819;IPI01013371;IPI01022822;IPI01022332;IPI01021493;IPI01021323;IPI01021659;IPI01022013;IPI00902909;IPI01022001;IPI01022498;IPI01021172;IPI00922322;IPI01022171;IPI01022667;IPI00798071;IPI00017763;IPI00941463;IPI00789437;IPI00788840;IPI01014729;IPI01009760;IPI01010987;IPI00979151;IPI00979847;IPI00984634	5;5;5;5;5;5;5;5;5;5;5;4;4;4;4;4;3;3;2;1;1;1;1;1;1;1;1;1;1;1	NAP-1-related protein;Nucleosome assembly protein 1-like 1;cDNA FLJ30458 fis, clone BRACE2009421, highly similar to NUCLEOSOME ASSEMBLY PROTEIN 1-LIKE 1;cDNA FLJ60539, highly similar to Nucleosome assembly protein 1-like 1;cDNA FLJ58569, highly similar to Nucleosome assembly protein 1-like 1;cDNA FLJ16112 fis, clone 3NB692001853, highly similar to NUCLEOSOME ASSEMBLY PROTEIN 1-LIKE 1;Nucleosome a…	NAP1L1;NRP;hCG_2015037	17.4	45.374	391	1.2536e-15	0.5502	1.2882	6	0.73351	1.1839	6	0.32616	0.95968	6	4869600	2325700
IPI00160421	6	39S ribosomal protein L18, mitochondrial;cDNA FLJ76688, highly similar to Homo sapiens HSPC071 mRNA;Mitochondrial ribosomal protein L18, isoform CRA_b	HSPC071;MRPL18;hCG_34030	32.8	20.576	180	5.0876e-37	0.43692	1.1702	9	0.85641	1.3991	9	0.34826	0.95959	10	2412100	2828800
IPI00215780	12	40S ribosomal protein S19;cDNA, FLJ92047, Homo sapiens ribosomal protein S19 (RPS19), mRNA;Ribosomal protein S19, isoform CRA_a;Ribosomal protein S19	RPS19;hCG_1995572	51	16.06	145	0	0.39614	1.047	70	0.74387	1.1583	69	0.32693	0.95818	76	957880000	367970000
IPI00009904	2	Endoplasmic reticulum resident protein 70;Endoplasmic reticulum resident protein 72;Protein disulfide-isomerase A4	ERP70;ERP72;PDIA4	3.3	72.932	645	0.0068698	NaN	NaN	0	0.47539	0.72293	2	0.3631	0.95234	3	78218	149930
IPI00169400;IPI00215872;IPI00908489	8;2;1	28S ribosomal protein S5, mitochondrial	MRPS5	20.9	48.006	430	6.3937e-68	0.40896	0.94065	23	1.0109	1.4987	12	0.3489	0.95204	15	7086000	4702900
IPI00034049;IPI00399170	13;13	ATP-dependent helicase RENT1;Nonsense mRNA reducing factor 1;Regulator of nonsense transcripts 1;Up-frameshift suppressor 1 homolog;cDNA FLJ46894 fis, clone UTERU3019708, highly similar to Regulator of nonsense transcripts 1;PNORF1	KIAA0221;RENT1;UPF1;pNORF1	14.9	124.34	1129	4.222e-29	0.42694	0.78024	21	1.1351	1.366	16	0.35123	0.95204	24	3830700	3102100
IPI00977661;IPI00413324;IPI00984737;IPI00979226;IPI00455067;IPI00844321	8;8;7;7;1;1	60S ribosomal protein L17;60S ribosomal protein L23;PD-1;cDNA FLJ52184, highly similar to 60S ribosomal protein L17	RPL17	41.2	26.372	228	2.3705e-112	0.48672	1.1697	53	0.66839	0.99654	58	0.34608	0.94988	44	66263000	28762000
IPI00549516;IPI00942236	9;6	Target of EGR1 protein 1;cDNA FLJ36001 fis, clone TESTI2015213, highly similar to Homo sapiens target of EGR1, member 1 (nuclear) (TOE1), mRNA;cDNA FLJ59313, highly similar to Homo sapiens target of EGR1, member 1 (nuclear) (TOE1), mRNA;cDNA FLJ57546, highly similar to Homo sapiens target of EGR1, member 1 (nuclear) (TOE1), mRNA	TOE1	22.5	56.547	510	6.4428e-27	0.60021	1.2378	16	0.95847	1.3638	14	0.34072	0.94919	20	2968700	1988600
IPI00031554;IPI01011782	7;7	ATP-dependent RNA helicase DDX50;DEAD box protein 50;Gu-beta;Nucleolar protein Gu2;cDNA FLJ61430, highly similar to ATP-dependent RNA helicase DDX50 (EC 3.6.1.-);Putative uncharacterized protein DKFZp761E0323;cDNA FLJ56545, highly similar to ATP-dependent RNA helicase DDX50 (EC 3.6.1.-);Nucleolar protein GU2 variant	DDX50;DKFZp761E0323	12.2	82.564	737	9.4685e-151	0.65254	1.586	5	0.92472	1.394	7	0.32584	0.94877	11	1408000	12852000
IPI00456969	89	Cytoplasmic dynein 1 heavy chain 1;Cytoplasmic dynein heavy chain 1;Dynein heavy chain, cytosolic;cDNA FLJ52684, highly similar to Dynein heavy chain, cytosolic;Dynein heavy chain;Cytoplasmic dynein heavy chain	DHC1;DNCH1;DNCL;DNECL;DYHC;DYNC1H1;KIAA0325;Dnchc1	24	532.4	4646	1.5751e-127	0.41763	0.8842	36	0.73795	1.0628	158	0.38379	0.94609	75	16380000	23095000
IPI00084571;IPI00295427;IPI00794240	7;7;7	39S ribosomal protein L39, mitochondrial;39S ribosomal protein L5, mitochondrial;Putative uncharacterized protein MRPL39	C21orf92;MRPL39;MRPL5;MSTP003;PRED22;RPML5	24.6	40.457	353	7.158e-37	0.44432	1.0393	12	0.85399	1.3472	6	0.36443	0.94549	6	2907100	1647000
IPI00021320;IPI00924881	9;6	7SK snRNA methylphosphate capping enzyme;Bicoid-interacting protein 3 homolog;cDNA FLJ77548, highly similar to Homo sapiens bin3, bicoid-interacting 3, homolog (Drosophila) (BCDIN3), mRNA;cDNA FLJ31402 fis, clone NT2NE2000054, highly similar to Homo sapiens bin3, bicoid-interacting 3, homolog (Drosophila) (BCDIN3), mRNA	BCDIN3;MEPCE	21.2	74.354	689	4.9903e-23	0.33008	0.72589	24	0.52042	0.79941	15	0.33178	0.9435	21	7690700	4169200
IPI00018120;IPI00910684;IPI00984662	12;12;12	28S ribosomal protein S29, mitochondrial;Death-associated protein 3;Ionizing radiation resistance conferring protein;cDNA FLJ57664, highly similar to Mitochondrial 28S ribosomal protein S29;cDNA FLJ57409, highly similar to Mitochondrial 28S ribosomal protein S29;Death associated protein 3, isoform CRA_d	DAP3;MRPS29;hCG_17177	42.2	45.566	398	5.0106e-281	0.42346	1.0204	26	0.90525	1.4798	21	0.33594	0.94347	30	17062000	13606000
IPI00011726;IPI00221327;IPI00647050	11;10;2	RNA 3-terminal phosphate cyclase;RNA terminal phosphate cyclase domain-containing protein 1;cDNA FLJ54857, highly similar to RNA 3-terminal phosphate cyclase (EC 6.5.1.4);cDNA FLJ76936, highly similar to Homo sapiens RNA terminal phosphate cyclase domain 1 (RTCD1), mRNA	RPC;RPC1;RTC1;RTCD1	39.9	39.336	366	6.8281e-199	0.42548	1.0729	25	0.61489	0.91795	21	0.33955	0.9432	24	24145000	26229000
IPI00293078;IPI01011137	10;1	DEAD box protein 27;Probable ATP-dependent RNA helicase DDX27;DEAD box polypeptide 27;cDNA FLJ61659, highly similar to Probable ATP-dependent RNA helicase DDX27 (EC 3.6.1.-);DEAD (Asp-Glu-Ala-Asp) box polypeptide 27 variant	DDX27;HSPC259;PP3241;RHLP	11.7	89.834	796	1.7691e-30	0.45735	0.93802	19	0.53303	0.81969	19	0.34923	0.9424	22	1676400	11595000
IPI00294242	9	28S ribosomal protein S31, mitochondrial;Imogen 38	IMOGN38;MRPS31	36.2	45.318	395	1.554e-118	0.43798	1.0925	17	1.0042	1.585	11	0.35234	0.94193	13	3965000	2633600
IPI00007004	3	Ribosomal RNA-processing protein 15;RRP15-like protein;RRP15 protein;cDNA FLJ75605, highly similar to Homo sapiens CGI-115 protein (CGI-115), mRNA	CGI-115;KIAA0507;RRP15	9.6	31.484	282	2.1483e-26	0.60414	1.5432	5	0.66387	1.0226	8	0.33962	0.94184	5	1069600	788440
IPI00170877;IPI00376448	2;2	cDNA FLJ45232 fis, clone BRCAN2021718, highly similar to Homo sapiens mitochondrial ribosomal protein L10 (MRPL10), mRNA;Mitochondrial ribosomal protein L10, isoform CRA_b;Putative uncharacterized protein MRPL10;39S ribosomal protein L10, mitochondrial;39S ribosomal protein L8, mitochondrial;cDNA FLJ55192, highly similar to Homo sapiens mitochondrial ribosomal protein L10 (MRPL10), mRNA;Mitochond…	hCG_29363;MRPL10;MRPL8;RPML8	10.7	30.307	271	1.74e-19	0.35765	0.9445	6	0.79728	1.3577	7	0.35156	0.9366	5	2062400	620790
IPI00027415;IPI00922725;IPI00784170;IPI00217760;IPI00945848;IPI00946744;IPI00168885;IPI00749029	42;40;40;40;34;6;2;2	DEAH box protein 36;MLE-like protein 1;Probable ATP-dependent RNA helicase DHX36;RNA helicase associated with AU-rich element ARE;cDNA FLJ51438, highly similar to Probable ATP-dependent RNA helicase DHX36 (EC 3.6.1.-)	DDX36;DHX36;KIAA1488;MLEL1;RHAU	46	114.76	1008	0	0.32402	0.50798	73	0.75083	0.93658	103	0.3225	0.9352	96	54022000	35983000
IPI00930688;CON__ENSEMBL:ENSBTAP00000016242;IPI00007750;IPI00794663;IPI00793930;IPI01021407;IPI01021483;IPI00792677;IPI00784332;IPI00909762;IPI01018889;IPI01021927;IPI01020940;IPI01022495;IPI00015671;IPI00879904;IPI00794009;IPI00916823;IPI00797717;IPI01021237;IPI01022238;IPI00017454;IPI00956098;IPI00879535;IPI01021600;IPI01022794;IPI00917863;IPI01021331;IPI01022069;IPI01020802;IPI00853556;IPI0102…	18;18;13;13;13;8;8;7;6;5;4;4;4;4;3;3;3;3;3;3;3;2;2;2;2;1;1;1;1;1;1;1	Alpha-tubulin ubiquitous;Tubulin alpha-1B chain;Tubulin alpha-ubiquitous chain;Tubulin K-alpha-1;cDNA FLJ78587;cDNA FLJ32131 fis, clone PEBLM2000267, highly similar to Tubulin alpha-ubiquitous chain;cDNA FLJ37398 fis, clone BRAMY2027467, highly similar to Tubulin alpha-ubiquitous chain;Alpha-tubulin 1;Testis-specific alpha-tubulin;Tubulin alpha-1 chain;Tubulin alpha-4A chain;Tubulin H2-alpha;cDNA…	TUBA1B;TUBA1;TUBA4A;hCG_2013418	57.4	50.151	451	0	0.50037	1.2102	62	0.89154	1.3798	49	0.33642	0.9349	46	39393000	26541000		+
IPI00298994;IPI01014975;IPI00219299	10;10;1	Talin-1;Talin 1	KIAA1027;TLN;TLN1;RP11-112J3.1-002;RP11-112J3.1-001	5.7	269.76	2541	7.5405e-11	NaN	NaN	0	0.65345	0.89267	20	0.37908	0.93479	2	750780	647760
IPI00027230;IPI01012598;IPI00910360;IPI00939289;IPI00556538;IPI01021821	6;4;3;2;1;1	94 kDa glucose-regulated protein;Endoplasmin;gp96 homolog;Heat shock protein 90 kDa beta member 1;Tumor rejection antigen 1;Tumor rejection antigen (Gp96) 1 variant;Tumor rejection antigen (Gp96) 1;HSP90B1 protein;cDNA FLJ58927, highly similar to Endoplasmin (Heat shock protein 90 kDa beta member 1)	GRP94;HSP90B1;TRA1	8.1	92.468	803	1.2117e-25	NaN	NaN	0	0.57593	0.73872	11	0.37361	0.93029	5	726900	670780
IPI00031627;IPI00385524	57;1	DNA-directed RNA polymerase II subunit A;DNA-directed RNA polymerase II subunit RPB1;DNA-directed RNA polymerase III largest subunit;RNA-directed RNA polymerase II subunit RPB1;DNA-directed RNA polymerase	POLR2;POLR2A	37.9	217.17	1970	2.8262e-184	0.31954	0.65206	78	0.48158	0.68029	120	0.37958	0.929	77	25352000	18161000
IPI00797126;IPI01021457;IPI00023748;IPI01020959;IPI01021585;IPI01022398;IPI00909970;IPI01021109;IPI01022244;IPI00012479;IPI01021748	4;4;4;4;4;3;3;3;3;1;1	Alpha-NAC;Nascent polypeptide-associated complex subunit alpha;cDNA FLJ33331 fis, clone BRACE2000489, highly similar to Nascent polypeptide-associated complex subunit alpha;cDNA, FLJ92170, Homo sapiens nascent-polypeptide-associated complex alpha polypeptide (NACA), mRNA;HCG2016482, isoform CRA_b;Putative uncharacterized protein NACA;cDNA FLJ53704, moderately similar to Nascent polypeptide-associ…	HSD48;NACA;hCG_2016482	2.7	205.42	2078	9.0369e-142	0.63028	1.6859	10	0.81132	1.296	10	0.30558	0.9284	8	1552200	3844100
IPI00025874;IPI00793589;IPI01011639;IPI01015265;IPI00945851	7;5;5;4;1	Dolichyl-diphosphooligosaccharide--protein glycosyltransferase 67 kDa subunit;Dolichyl-diphosphooligosaccharide--protein glycosyltransferase subunit 1;Ribophorin I;Ribophorin-1;Ribophorin I variant;RPN1 protein;Similar to ribophorin I;cDNA FLJ51740, highly similar to Dolichyl-diphosphooligosaccharide--proteinglycosyltransferase 67 kDa subunit (EC 2.4.1.119);cDNA FLJ50809, highly similar to Dolich…	RPN1	17.2	72.777	646	7.9052e-11	0.65106	1.2404	7	0.59562	0.86836	6	0.33899	0.9245	9	895180	2494400
IPI00299573;IPI00642454;IPI00478896	19;12;10	60S ribosomal protein L7a;PLA-X polypeptide;Surfeit locus protein 3;cDNA FLJ78489, highly similar to Homo sapiens ribosomal protein L7a (RPL7A), mRNA;cDNA, FLJ92002, Homo sapiens ribosomal protein L7a (RPL7A), mRNA;Ribosomal protein L7a;Ribosomal protein L7a, isoform CRA_c	RPL7A;SURF3;SURF-3;hCG_2032998;RP11-244N20.10-009;RP11-244N20.10-005;RP-L7a;RP11-244N20.10-004	56.8	29.995	266	0	0.50882	1.1984	48	1.0947	1.702	52	0.32332	0.92321	48	108190000	64728000
IPI00217686	10	Protein ftsJ homolog 3;Putative rRNA methyltransferase 3;rRNA (uridine-2-O-)-methyltransferase 3;cDNA FLJ53449, highly similar to rRNA methyltransferase 3 (EC 2.1.1.-)	FTSJ3;SB92	14.8	96.557	847	2.7551e-25	0.61463	1.3621	17	0.72517	1.0867	16	0.31854	0.92304	19	5311400	3287400
IPI00396412;IPI00333420;IPI00946758;IPI00946084;IPI00945288;IPI00944903;IPI00946954	15;15;6;6;4;3;3	Serine/arginine-rich protein-specific kinase 2;Serine/threonine-protein kinase SRPK2;SFRS protein kinase 2;Putative uncharacterized protein SRPK2	SRPK2	27.5	79.028	699	5.5588e-108	0.4554	0.83725	38	0.57891	0.84474	44	0.32448	0.92151	44	12251000	9021700
IPI00178352;IPI00413958	48;48	ABP-280-like protein;ABP-L;Actin-binding-like protein;Filamin-2;Filamin-C;Gamma-filamin;Gamma filamin variant;cDNA FLJ10186 fis, clone HEMBA1004534, highly similar to Filamin-C;Filamin C	ABPL;FLN2;FLNC	22.5	291.02	2725	3.5816e-152	0.33911	0.68339	13	0.70569	1.0124	75	0.38112	0.91833	37	6379900	5378900
IPI00783197;IPI00177856;IPI00059718	6;5;4	tRNA (adenine-N(1)-)-methyltransferase catalytic subunit TRMT61A;tRNA(m1A58)-methyltransferase subunit TRMT61A;TRMT61A protein	C14orf172;TRM61;TRMT61A	26.6	31.381	289	5.9691e-28	0.59472	1.6129	12	0.81351	1.3484	14	0.30969	0.91797	13	5734200	3327900
IPI00221088;IPI00925580;IPI00879238;IPI00478327;IPI00847192;IPI00853062;IPI00879512;IPI00744648;IPI00384432;IPI00479676;IPI01011459;IPI00745406;IPI00218097;IPI00879552;IPI00744288;IPI00303397;IPI00385301	22;16;16;14;13;6;6;1;1;1;1;1;1;1;1;1;1	40S ribosomal protein S9;Ribosomal protein S9;Ribosomal protein S9, isoform CRA_a;cDNA FLJ61636, highly similar to 40S ribosomal protein S9;Putative uncharacterized protein RPS9;Ribosomal protein S9, isoform CRA_e;Ribosomal protein S9, isoform CRA_c;RPS9 protein	RPS9;hCG_2009111;XXbac-BCX105G6.6-001;XXbac-BPG111L9.6-001	62.4	22.591	194	0	0.55883	1.4487	93	0.86301	1.3732	100	0.29948	0.91628	102	678250000	307740000
IPI00021840;IPI00643522;IPI00640929;IPI00382475;IPI00955970	13;10;4;3;1	40S ribosomal protein S6;Phosphoprotein NP33;cDNA FLJ78049, highly similar to Homo sapiens ribosomal protein S6 (RPS6), mRNA;cDNA, FLJ92127, Homo sapiens ribosomal protein S6 (RPS6), mRNA;Ribosomal protein S6;Ribosomal protein S6, isoform CRA_e;Ribosomal protein S6, isoform CRA_a	OK/SW-cl.2;RPS6;hCG_1741512;RP11-513M16.6-001;RP11-513M16.6-002	39.4	28.68	249	0	0.39858	1.0129	65	0.47874	0.72025	59	0.29555	0.91433	56	84015000	45340000
IPI00218606;IPI00966986;IPI00983798;IPI00968307;IPI00966370;IPI00965062	7;6;3;2;2;2	40S ribosomal protein S23;cDNA FLJ77921, highly similar to Homo sapiens ribosomal protein S23 (RPS23), mRNA;cDNA, FLJ92033, Homo sapiens ribosomal protein S23 (RPS23), mRNA;Ribosomal protein S23, isoform CRA_a	RPS23;hCG_38189	49	15.807	143	7.7808e-153	0.37351	0.87583	45	0.49745	0.71409	46	0.31781	0.91409	42	57090000	46091000
IPI00032853	6	H/ACA ribonucleoprotein complex subunit 3;Nucleolar protein 10;Nucleolar protein family A member 3;snoRNP protein NOP10	NOLA3;NOP10	76.6	7.7059	64	5.3003e-119	0.47218	1.3631	16	0.89645	1.486	15	0.28218	0.91323	17	11450000	7616900
IPI00182289;IPI00639942	5;4	40S ribosomal protein S29;Putative uncharacterized protein RPS29;Ribosomal protein S29	RPS29	48.2	6.6767	56	7.9945e-21	0.36686	0.95125	27	0.66183	1.0317	26	0.28476	0.91235	25	148920000	71538000
IPI00642238;IPI00646486;IPI00980952;IPI00871239;IPI00878947;IPI00640417;IPI00448752;IPI00744429;IPI00877866	23;19;18;17;15;13;4;4;4	Heterochromatin protein 1-binding protein 3;Protein HP1-BP74;cDNA FLJ61197, highly similar to Homo sapiens heterochromatin protein 1, binding protein 3 (HP1BP3), mRNA;Heterochromatin protein 1, binding protein 3, isoform CRA_b;Heterochromatin protein 1, binding protein 3	HP1BP3;hCG_38870;RP5-930J4.3-015;RP5-930J4.3-006	42.1	61.206	553	3.3964e-169	0.4224	0.85685	62	0.53948	0.72669	49	0.32733	0.91124	58	23813000	19600000
IPI00301154	17	Polyadenylate-binding protein 3;Testis-specific poly(A)-binding protein;PABP3;Poly(A) binding protein, cytoplasmic 3;cDNA, FLJ93858, highly similar to Homo sapiens poly(A) binding protein, cytoplasmic 3 (PABPC3), mRNA	PABP3;PABPC3;PABPL3;hCG_1774619;RP11-165I9.5-001	26.1	70.03	631	0	NaN	NaN	0	NaN	NaN	1	0.34478	0.911	2	762230	266020
REV__IPI00884996	2	Axonemal beta dynein heavy chain 6;Ciliary dynein heavy chain 6;Dynein heavy chain 6, axonemal;DNAH6 variant protein	DNAH6;DNAHC6;DNHL1;HL2;KIAA1697	0.4	475.98	4158	0.004505	0.37576	0.97297	4	0.76427	1.1976	3	0.32173	0.90967	2	6744100	3947600	+
IPI00005260;IPI00894486;IPI00783948;IPI00829629	11;6;5;4	Proteasome activator complex subunit 4;Proteasome activator PA200	KIAA0077;PSME4	8.1	211.33	1843	2.6325e-09	0.35956	0.69395	5	0.66033	0.93004	16	0.33596	0.90585	3	1167200	646600
IPI00419919;IPI01012111;IPI00975585	2;1;1	60S ribosomal protein L29;Cell surface heparin-binding protein HIP;cDNA FLJ78093, highly similar to Homo sapiens ribosomal protein L29 (RPL29), mRNA;Ribosomal protein L29 (RPL29) pseudogene;Ribosomal protein L29	RPL29;RP11-632C17__A.1-001	14.3	17.951	161	4.8036e-82	0.42454	1.003	6	0.63865	0.91745	11	0.33965	0.90557	11	23319000	13185000
IPI00453473	5	Histone H4	H4/A;H4/B;H4/C;H4/D;H4/E;H4/G;H4/H;H4/I;H4/J;H4/K;H4/M;H4/N;H4/O;H4F2;H4FA;H4FB;H4FC;H4FD;H4FE;H4FG;H4FH;H4FI;H4FJ;H4FK;H4FM;H4FN;H4FO;HIST1H4A;HIST1H4B;HIST1H4C;HIST1H4D;HIST1H4E;HIST1H4F;HIST1H4H;HIST1H4I;HIST1H4J;HIST1H4K;HIST1H4L;HIST2H4;HIST2H4A;HIST2H4B;HIST4H4	50.5	11.367	103	1.3888e-149	0.54533	1.3995	38	0.96114	1.4791	36	0.31285	0.90388	35	174320000	43899000
IPI00107113;IPI00550793;IPI00607550;IPI00872922;IPI00940505;IPI00973259	1;1;1;1;1;1	Antigen NY-CO-16;Serologically defined colon cancer antigen 16;U3 small nucleolar RNA-associated protein 14 homolog A;U3 small nucleolar RNA-associated protein 14 homolog C;UTP14, U3 small nucleolar ribonucleoprotein, homolog C (Yeast);cDNA FLJ53406, highly similar to U3 small nucleolar RNA-associated protein 14 homolog A;cDNA FLJ54249, highly similar to U3 small nucleolar RNA-associated protein …	SDCCAG16;UTP14A;KIAA0266;UTP14C	1.7	87.977	771	1.2629e-39	0.60646	1.4943	2	0.76094	1.1633	2	0.31786	0.90323	3	695490	476520
IPI00217465;IPI00419983	9;3	Histone H1.2;Histone H1d;cDNA FLJ76039, highly similar to Homo sapiens histone 1, H1c (HIST1H1C), mRNA;Histone 1, H1c	H1F2;HIST1H1C;hCG_1640485	28.6	21.364	213	6.4238e-256	0.2945	0.62009	15	0.25795	0.40092	5	0.29629	0.89802	7	14071000	6141200
IPI00307409;IPI00514545;IPI00909587;IPI00909111	5;4;3;2	39S ribosomal protein L9, mitochondrial;Mitochondrial ribosomal protein L9;cDNA FLJ59762, highly similar to 39S ribosomal protein L9, mitochondrial	MRPL9;RP11-98D18.5-002	22.5	30.243	267	5.0422e-34	0.42121	1.0741	6	0.61403	1.06	5	0.36578	0.89715	8	699950	708250
IPI00003519;IPI01012385;IPI00917777;IPI00903143;IPI00186290;IPI00909570	30;30;30;22;1;1	116 kDa U5 small nuclear ribonucleoprotein component;Elongation factor Tu GTP-binding domain-containing protein 2;SNU114 homolog;U5 snRNP-specific protein, 116 kDa;cDNA FLJ78483, highly similar to Homo sapiens elongation factor Tu GTP binding domain containing 2 (EFTUD2), mRNA;U5-116KD protein;cDNA FLJ44500 fis, clone UTERU3000828, highly similar to 116 kDa U5 small nuclear ribonucleoprotein comp…	EFTUD2;KIAA0031;SNRP116;U5-116KD	40.9	109.43	972	1.2145e-217	0.70724	1.1784	33	1.1688	1.5059	55	0.32281	0.8969	49	10309000	6877500
IPI00479058;IPI00217357;IPI00939119;IPI01011002	10;1;1;1	40S ribosomal protein S15;RIG protein	RIG;RPS15	69.7	17.04	145	0	0.34401	0.906	75	0.62958	1.1034	50	0.29541	0.89351	65	204760000	76960000
IPI00032827	6	Pre-mRNA branch site protein p14;SF3b 14 kDa subunit;cDNA, FLJ92174, Homo sapiens CGI-110 protein (CGI-110), mRNA;Putative uncharacterized protein P14;Splicing factor 3B, 14 kDa subunit	CGI-110;HSPC175;HT006;SF3B14;hCG_22386;P14	54.4	14.585	125	7.8011e-173	0.48937	1.5248	14	0.89663	1.4401	12	0.25833	0.89343	13	9477800	6248700
IPI00013296;IPI00894147;IPI00984608	20;6;5	40S ribosomal protein S18;Ke-3	D6S218E;RPS18	69.7	17.718	152	0	0.38552	1.0389	119	0.72568	1.1657	135	0.28512	0.89283	125	731050000	457250000
IPI00102991;IPI00941661;IPI00033611;IPI00749454;IPI00472404;IPI00927842;IPI00985081;IPI00827856;IPI00925528;IPI00298424;IPI00924610;IPI01011353	5;5;5;3;3;3;3;3;3;3;3;3	cDNA FLJ61322, highly similar to RNA-binding motif,single-stranded-interacting protein 1;MSSP-2;RNA-binding motif, single-stranded-interacting protein 1;Single-stranded DNA-binding protein MSSP-1;Suppressor of CDC2 with RNA-binding motif 2;Cell migration-inducing gene 2 protein;Raftlin;Raft-linking protein;cDNA FLJ56250;cDNA FLJ56561;RNA-binding motif, single-stranded-interacting protein 3;cDNA F…	C2orf12;MSSP;MSSP1;RBMS1;SCR2;KIAA0084;MIG2;RFTN1;RBMS3;hCG_1811611	12.9	45.968	419	3.1114e-64	0.65962	1.6304	3	0.7192	1.1102	5	0.31533	0.88865	4	1154900	924080
IPI00025329	8	60S ribosomal protein L19;Ribosomal protein L19	RPL19	27	23.466	196	0	0.49395	1.2466	48	0.88623	1.3614	32	0.31824	0.88832	41	71849000	48669000
IPI00010278	6	28S ribosomal protein S30, mitochondrial;Programmed cell death protein 9;Mitochondrial ribosomal protein S30 variant;MRPS30 protein	BM-047;MRPS30;PDCD9	22.6	50.364	439	4.285e-28	0.42022	1.0201	10	NaN	NaN	1	0.33623	0.88802	5	1914000	1253800
IPI00016610	1	Alpha-CP1;Heterogeneous nuclear ribonucleoprotein E1;Nucleic acid-binding protein SUB2.3;Poly(rC)-binding protein 1;cDNA, FLJ94964, highly similar to Homo sapiens poly(rC) binding protein 1 (PCBP1), mRNA;Poly(RC) binding protein 1;Putative uncharacterized protein PCBP1	PCBP1;hCG_1776997	3.7	37.497	356	9.9026e-06	NaN	NaN	0	NaN	NaN	1	0.31144	0.88777	2	83834	37785
IPI00031522;IPI01010712;IPI00908351	16;7;2	78 kDa gastrin-binding protein;Long chain 3-hydroxyacyl-CoA dehydrogenase;Long-chain enoyl-CoA hydratase;TP-alpha;Trifunctional enzyme subunit alpha, mitochondrial;cDNA FLJ53969, highly similar to Trifunctional enzyme subunit alpha, mitochondrial;cDNA FLJ54509, highly similar to Trifunctional enzyme subunit alpha, mitochondrial;Putative uncharacterized protein HADHA;Trifunctional protein alpha-su…	HADH;HADHA	28.7	82.999	763	1.1638e-35	0.81769	1.6025	12	0.95463	1.3679	21	0.32003	0.88773	22	2382700	1645900
IPI00796462;IPI00795671;IPI00643041;IPI01011282;IPI00795109;IPI01012144;IPI00044779	4;4;4;4;2;2;1	Putative uncharacterized protein RAN;RAN, member RAS oncogene family, isoform CRA_c;Androgen receptor-associated protein 24;GTPase Ran;GTP-binding nuclear protein Ran;Ras-like protein TC4;Ras-related nuclear protein;cDNA FLJ78394, highly similar to Homo sapiens RAN, member RAS oncogene family (RAN), mRNA;cDNA, FLJ92821, Homo sapiens RAN, member RAS oncogene family (RAN), mRNA;RAN, member RAS onco…	hCG_1744585;RAN;ARA24;OK/SW-cl.81	19.7	26.816	234	1.52e-12	4.3658	10.688	4	0.86831	1.4493	4	0.2786	0.88674	6	2683800	3568100
IPI00395536;IPI00294742;IPI00967723;IPI00966774;IPI00964251;IPI00966387;IPI00967495;IPI00964944;IPI00965610;IPI00063941	19;19;12;9;5;3;3;2;1;1	La ribonucleoprotein domain family member 7;La-related protein 7;P-TEFb-interaction protein for 7SK stability	HDCMA18P;LARP7	41.3	67.653	589	4.2836e-208	0.36041	0.80146	50	0.5801	0.83879	42	0.32082	0.88499	45	26195000	23018000
IPI00006099	2	Ribosome assembly protein BMS1 homolog;Ribosome biogenesis protein BMS1 homolog	BMS1;BMS1L;KIAA0187	1.8	145.81	1282	0.0035315	0.36165	0.77014	2	0.904	1.2629	4	0.33848	0.88455	3	143090	117940
IPI00418290	3	39S ribosomal protein L14, mitochondrial;39S ribosomal protein L32, mitochondrial	MRPL14;MRPL32;RPML32	22.8	15.947	145	2.4475e-10	0.44834	1.1588	4	0.94636	1.5209	2	0.31114	0.88369	4	253570	168100
IPI00020985	1	E1A-associated protein p300;Histone acetyltransferase p300;EP300 protein	EP300;P300	0.4	264.16	2414	0.056681	0.30656	0.87031	12	0.68205	1.0894	8	0.24155	0.88107	4	7729900	3635500
IPI00020021;IPI00909779;IPI00942944;IPI00966422;IPI00967473;IPI00968273	2;2;2;2;2;1	Protein DEK;cDNA FLJ51914, highly similar to Protein DEK;cDNA FLJ53031, highly similar to Protein DEK;cDNA FLJ52337, highly similar to Protein DEK	DEK	5.6	42.674	375	0.0012758	0.67031	1.5719	4	0.76334	1.1348	3	0.32803	0.88059	2	597010	654840
REV__IPI00797928;REV__IPI00167911	2;2	Poly(A)-specific ribonuclease PARN-like domain-containing protein 1	PNLDC1	1.5	61.31	531	0.020002	0.83533	1.0739	4	0.9846	1.0706	6	0.30784	0.88027	3	8038100	5591500	+
IPI00006606	7	28S ribosomal protein S13, mitochondrial;28S ribosomal protein S26, mitochondrial	C20orf193;MRPS26;RPMS13	31.7	24.211	205	1.0497e-54	0.39532	1.0298	16	0.97931	1.5741	7	0.31615	0.88008	14	3857400	2721200
IPI00465070;IPI00784001	4;2	Histone H3.1;Histone H3/a;Histone H3/b;Histone H3/c;Histone H3/d;Histone H3/f;Histone H3/h;Histone H3/i;Histone H3/j;Histone H3/k;Histone H3/l	H3FA;H3FB;H3FC;H3FD;H3FF;H3FH;H3FI;H3FJ;H3FK;H3FL;HIST1H3A;HIST1H3B;HIST1H3C;HIST1H3D;HIST1H3E;HIST1H3F;HIST1H3G;HIST1H3H;HIST1H3I;HIST1H3J	40.4	15.404	136	1.7359e-25	0.52218	1.2822	22	0.88765	1.381	25	0.30091	0.87706	22	38382000	72836000
IPI00013415;IPI00893703;IPI00983900	16;11;2	40S ribosomal protein S7;cDNA, FLJ92055, Homo sapiens ribosomal protein S7 (RPS7), mRNA;Putative uncharacterized protein RPS7;Ribosomal protein S7, isoform CRA_b	RPS7;hCG_1784266	68	22.127	194	1.2231e-297	0.38945	0.97153	73	0.52352	0.82138	77	0.29203	0.87696	76	215440000	108290000
IPI00420014;IPI00740142;IPI01012856;IPI01014120;IPI01018841;IPI00168235;IPI01013305;IPI00927472	93;72;42;26;24;24;22;22	Activating signal cointegrator 1 complex subunit 3-like 1;BRR2 homolog;U5 small nuclear ribonucleoprotein 200 kDa helicase;U5 snRNP-specific 200 kDa protein;SNRNP200 protein;cDNA FLJ13778 fis, clone PLACE4000431, highly similar to H.sapiens U5 snRNP-specific 200kD protein	ASCC3L1;HELIC2;KIAA0788;SNRNP200	50.2	244.5	2136	0	0.68399	1.3748	158	1.0993	1.5251	208	0.35822	0.87558	154	88096000	51173000
IPI00009032;IPI00916802;IPI00916922;IPI00917386;IPI00917205	44;44;21;15;12	La autoantigen;La ribonucleoprotein;Lupus La protein;Sjoegren syndrome type B antigen;Autoantigen La;La 4.1 protein;SS-B/La protein	SSB	67.4	46.836	408	0	0.65204	1.5236	204	0.84302	1.3082	171	0.31533	0.86906	203	671410000	638680000
IPI00003362;IPI01014129	23;10	78 kDa glucose-regulated protein;Endoplasmic reticulum lumenal Ca(2+)-binding protein grp78;Heat shock 70 kDa protein 5;Immunoglobulin heavy chain-binding protein	GRP78;HSPA5	39.3	72.332	654	0	0.45367	0.92299	40	0.61422	0.86257	41	0.30445	0.86847	47	18020000	14150000
IPI00300371;IPI00828110;IPI00179138;IPI00796891;IPI00004671;IPI00945169	54;22;13;1;1;1	Pre-mRNA-splicing factor SF3b 130 kDa subunit;Spliceosome-associated protein 130;Splicing factor 3B subunit 3;STAF130;cDNA FLJ78677, highly similar to Homo sapiens splicing factor 3b, subunit 3, 130kDa (SF3B3), mRNA;cDNA FLJ10435 fis, clone NT2RP1000493, highly similar to Splicing factor 3B subunit 3;cDNA FLJ90452 fis, clone NT2RP3001475, highly similar to Splicing factor 3B subunit 3	KIAA0017;SAP130;SF3B3	53	135.58	1217	0	0.5562	0.8562	118	1.012	1.3753	173	0.30059	0.86813	129	112810000	89428000
IPI00154590;IPI01009013;IPI00908705;IPI00916663;IPI00916807	6;5;5;5;2	MKI67 FHA domain-interacting nucleolar phosphoprotein;Nucleolar phosphoprotein Nopp34;Nucleolar protein interacting with the FHA domain of pKI-67;cDNA FLJ57495, highly similar to MKI67 FHA domain-interacting nucleolar phosphoprotein;Putative uncharacterized protein MKI67IP	MKI67IP;NIFK;NOPP34	32.1	34.222	293	4.3916e-44	0.55402	1.3584	10	0.69236	1.0924	12	0.31712	0.86605	10	2726700	2035700
IPI00011603;IPI01015295;IPI01014869	2;2;2	26S proteasome non-ATPase regulatory subunit 3;26S proteasome regulatory subunit RPN3;26S proteasome regulatory subunit S3;Proteasome subunit p58;cDNA FLJ56054, highly similar to 26S proteasome non-ATPase regulatory subunit 3;cDNA FLJ55739, highly similar to 26S proteasome non-ATPase regulatory subunit 3;cDNA FLJ56159, highly similar to 26S proteasome non-ATPase regulatory subunit 3;PSMD3 protein…	PSMD3	5.1	60.977	534	0.010268	0.44444	1.0012	3	0.51758	0.8282	2	0.32193	0.86528	2	211460	288960
IPI00514832;IPI00872056;IPI00871506	12;3;3	RING finger protein 109;Tripartite motif-containing protein 56	RNF109;TRIM56	21.7	81.487	755	4.083e-22	0.6494	1.1305	12	0.79836	1.1733	18	0.30531	0.86423	30	2376500	2095400
IPI00171611;IPI00216402;IPI00477080;IPI00909530;IPI00455457;IPI00419884;IPI00942498	4;3;3;3;2;2;2	Histone H3.2;Histone H3/m;Histone H3/o;H3/g;Histone H3.1t;Histone H3;Histone H3-like	H3F2;H3FM;HIST2H3A;HIST2H3C;HIST2H3D;H3FT;HIST3H3;HIST2H3PS2;RP5-998N21.6-001	40.4	15.388	136	8.3639e-11	0.55516	1.2906	2	0.93292	1.304	2	0.32898	0.86417	4	1406500	927450
IPI00013917	13	40S ribosomal protein S12	RPS12	81.1	14.515	132	0	0.3575	0.91306	79	0.66278	1.0508	95	0.3006	0.86251	82	487590000	269720000
IPI00027988;IPI00953090;IPI00556456;IPI00902532;IPI00304086;IPI00855974;IPI00942274;IPI01015550;IPI00798332;IPI01011868;IPI01012301	15;12;11;3;1;1;1;1;1;1;1	11-zinc finger protein;CCCTC-binding factor;CTCFL paralog;Transcriptional repressor CTCF;CCCTC-binding factor (Zinc finger protein) variant;Putative uncharacterized protein CTCF	CTCF	26.8	82.785	727	5.5089e-43	0.61479	1.0025	21	1.0103	1.2735	23	0.30439	0.8622	39	7346900	5416100
IPI00017367;IPI00903145;IPI00219365;IPI01009289;IPI00977874;IPI00384282;IPI00978853;IPI00869155;IPI00982668;IPI00922115	8;8;5;5;3;3;3;2;1;1	Radixin isoform b;Radixin isoform e;Radixin isoform f;Radixin, isoform CRA_a;Radixin;cDNA, FLJ93349, Homo sapiens radixin (RDX), mRNA;Radixin, isoform CRA_b;cDNA FLJ58499, highly similar to Radixin;cDNA, FLJ78960, highly similar to Radixin;RDX protein;Membrane-organizing extension spike protein;Moesin;MSN protein	hCG_39182;RDX;MSN	15.1	71.048	604	4.7257e-15	0.56964	1.2851	9	0.71828	1.1871	16	0.31612	0.86181	15	1541500	1166900
IPI00004459;IPI00967490;IPI00967757	13;9;6	18S rRNA dimethylase;DIM1 dimethyladenosine transferase 1-like;Probable dimethyladenosine transferase;S-adenosylmethionine-6-N,N-adenosyl(rRNA) dimethyltransferase;cDNA FLJ75823, highly similar to Homo sapiens dimethyladenosine transferase (HSA9761), mRNA;cDNA FLJ56719, highly similar to Probable dimethyladenosine transferase (EC 2.1.1.-)	DIMT1;DIMT1L;HUSSY-05	53.7	35.236	313	8.5617e-131	0.54893	1.2245	19	0.64223	0.94477	18	0.32314	0.86108	22	8725700	5584700
IPI00376973;IPI00944548;IPI00798041;IPI00470920;IPI00944557;IPI00983353;IPI00332511;IPI00376972;IPI00020850;IPI00973360	1;1;1;1;1;1;1;1;1;1	PP2A subunit B isoform B55-beta;PP2A subunit B isoform beta;PP2A subunit B isoform PR55-beta;PP2A subunit B isoform R2-beta;Serine/threonine-protein phosphatase 2A 55 kDa regulatory subunit B beta isoform;cDNA FLJ58665, highly similar to Serine/threonine-protein phosphatase 2A 55 kDa regulatory subunit B alpha isoform;Lung cancer-related protein 9;PP2A subunit B isoform B55-delta;PP2A subunit B i…	PPP2R2B;KIAA1541;PPP2R2D;hCG_23640;PPP2R2A	2.8	58.896	509	0.00014419	NaN	NaN	0	NaN	NaN	0	0.33161	0.85977	2	76035	36972
IPI00099311;IPI00155747;IPI00885131;IPI01013230	17;13;12;11	tRNA (adenine-N(1)-)-methyltransferase non-catalytic subunit TRM6;tRNA(m1A58)-methyltransferase subunit TRM6;cDNA FLJ51319, highly similar to tRNA (adenine-N(1)-)-methyltransferase non-catalytic subunit TRM6	CGI-09;KIAA1153;TRM6;TRMT6	40.4	55.799	497	3.4718e-111	0.63591	1.3891	35	0.91819	1.2901	31	0.3038	0.85906	38	10368000	5854500
IPI00298738;IPI00911060	16;9	DNA-directed RNA polymerase, mitochondrial;DNA-directed RNA polymerase;cDNA FLJ58806, highly similar to DNA-directed RNA polymerase, mitochondrial (EC 2.7.7.6)	POLRMT	18.2	140.21	1245	3.7839e-53	0.54699	1.0001	18	0.82771	1.0708	25	0.30806	0.85896	25	9398800	4894100
IPI00218624;IPI00218620;IPI00000192;IPI00218622;IPI00748258;IPI00218619;IPI00218618;IPI00217930;IPI00218621;IPI00218617;IPI00903283;IPI00444149	9;9;9;9;9;7;7;7;6;6;5;3	Bax antagonist selected in saccharomyces 1;Negative regulatory element-binding protein;Protein DBP-5;Protein SON;SON3;SON protein;SON DNA binding protein, isoform CRA_b;cDNA FLJ33914 fis, clone CTONG2016575, highly similar to SON PROTEIN	C21orf50;DBP5;HSPC310;HSPC312;KIAA1019;NREBP;SON;hCG_2008565	6.9	268.09	2466	4.3834e-45	0.46027	0.73231	17	0.75872	1.0013	7	0.29743	0.85858	13	2699600	1518000
IPI00217630	1	DEAH box protein 37;Probable ATP-dependent RNA helicase DHX37;DHX37 protein	DDX37;DHX37;KIAA1517	1.6	129.54	1157	5.5325e-09	1.0515	1.6182	2	NaN	NaN	1	0.31667	0.85759	2	199290	160400
IPI00170786;IPI00910819;IPI01013891;IPI01011025	5;5;3;1	Npw38-binding protein;SH3 domain-binding protein SNP70;Splicing factor that interacts with PQBP-1 and PP1;WW domain-binding protein 11;cDNA FLJ58174, highly similar to WW domain-binding protein 11;cDNA FLJ60194, highly similar to WW domain-binding protein 11	NPWBP;SIPP1;SNP70;WBP11	12.5	69.997	641	8.0751e-17	0.68842	1.7927	8	0.99432	1.6246	8	0.30923	0.85662	11	11882000	6856300
IPI00783044;IPI00943806;IPI00479587;IPI00167154;IPI00782945	1;1;1;1;1	JNK-binding protein 1;Mitogen-activated protein kinase-binding protein 1;cDNA FLJ50296, highly similar to Homo sapiens mitogen activated protein kinase binding protein 1 (MAPKBP1), mRNA;Putative uncharacterized protein MAPKBP1	JNKBP1;KIAA0596;MAPKBP1	0.6	163.82	1514	0.023909	0.30721	0.87031	8	0.69095	1.1149	9	0.24961	0.85542	9	18117000	8105400
IPI00221035;IPI00419473;IPI00965254;IPI00967045;IPI00258884	3;3;3;3;1	RNA polymerase B transcription factor 3;Transcription factor BTF3	BTF3;NACB;OK/SW-cl.8	23.3	22.168	206	3.1142e-10	0.7287	2.0088	2	0.90091	1.395	6	0.29325	0.85468	4	1088200	717150
IPI00719622	6	40S ribosomal protein S28;cDNA, FLJ92192, Homo sapiens ribosomal protein S28 (RPS28), mRNA;HCG26477;Ribosomal protein S28, isoform CRA_a	RPS28;hCG_23961;hCG_26477	75.4	7.8409	69	3.2837e-159	0.31801	0.94242	16	0.73715	1.1636	10	0.30626	0.85282	15	147070000	80179000
IPI00013891;IPI01014274;IPI00220447	5;5;5	Transformer-2 protein homolog A;Transformer-2 protein homolog alpha;cDNA, FLJ95674, Homo sapiens transformer-2 alpha (htra-2 alpha) (HSU53209), mRNA;Putative MAPK activating protein;Putative uncharacterized protein HSU53209;Transformer-2 alpha, isoform CRA_a;cDNA FLJ50682, highly similar to Transformer-2 protein homolog;cDNA FLJ50689, highly similar to Transformer-2 protein homolog;cDNA FLJ50614,…	TRA2A;hCG_37979;HSU53209	14.9	32.688	282	2.4176e-58	0.646	1.5181	12	1.0663	1.6748	14	0.30901	0.85143	18	5282700	7086700
IPI00797612;IPI00013953;IPI00926928	12;10;1	WD repeat-containing protein 6;cDNA FLJ55348, highly similar to WD repeat protein 6;Putative uncharacterized protein DKFZp434F1720	WDR6;DKFZp434F1720	16	125	1151	1.0396e-27	0.65092	1.3652	15	0.84556	1.3572	13	0.29999	0.85108	30	3006300	3110200
IPI00376221;IPI00890731;IPI00890719;IPI00217841;IPI00152953;IPI00100362;IPI00102391	4;4;4;4;1;1;1	Band 4.1-like protein 5;cDNA FLJ52267, highly similar to Band 4.1-like protein 5;Putative uncharacterized protein EPB41L5	EPB41L5;KIAA1548	6.1	81.855	733	1.4719e-18	0.54869	1.0615	9	0.68584	1.0007	6	0.31594	0.84965	5	2527400	1691500
IPI00008557;IPI00930694;IPI00964218;IPI00386809;IPI00892693;IPI00894350;IPI01022973;IPI00646774;REV__IPI00943192;REV__IPI01012581;REV__IPI00910670	29;21;2;2;2;2;2;2;1;1;1	Coding region determinant-binding protein;IGF-II mRNA-binding protein 1;Insulin-like growth factor 2 mRNA-binding protein 1;VICKZ family member 1;Zip code-binding protein 1;Insulin-like growth factor 2 mRNA binding protein 1, isoform CRA_a;Putative uncharacterized protein IGF2BP1	CRDBP;IGF2BP1;VICKZ1;ZBP1;hCG_27512	50.8	63.48	577	0	0.58915	1.2011	144	0.72469	0.96436	148	0.29514	0.84929	147	528000000	230850000
IPI00398625;CON__Q86YZ3	4;4	Hornerin	HRNR;S100A18	6.7	282.39	2850	0.00083005	0.015191	0.030571	4	0.017924	0.026782	4	0.23708	0.84329	3	2733300	301230		+
IPI00007928;IPI01010344	109;21	220 kDa U5 snRNP-specific protein;p220;Pre-mRNA-processing-splicing factor 8;PRP8 homolog;Splicing factor Prp8;cDNA FLJ57882, highly similar to Pre-mRNA-processing-splicing factor 8;U5 snRNP-specific protein variant;Apoptosis-regulated protein 1;Apoptosis-regulated protein 2	PRPC8;PRPF8	53	273.6	2335	0	0.72372	1.4385	167	1.1494	1.5868	233	0.34387	0.84304	194	69713000	56713000
IPI00045219;IPI00657938;IPI00923429	2;2;2	SH3 and PX domain-containing protein 3B;Sorting nexin-18;Sorting nexin-associated Golgi protein 1;cDNA FLJ61062, highly similar to Sorting nexin-18	SH3PXD3B;SNAG1;SNX18	7	68.894	628	0.038006	0.59412	1.3541	3	0.70065	1.0366	2	0.31545	0.84155	4	897160	613830
IPI00033892;IPI01015826;IPI01009248;IPI00218261	4;1;1;1	GDNF-inducible zinc finger protein 1;Zinc finger and BTB domain-containing protein 23;Zinc finger protein 336;cDNA FLJ59892, highly similar to Zinc finger protein 336	GZF1;ZBTB23;ZNF336	10.4	80.491	711	2.6831e-06	0.35463	0.75131	5	0.62412	0.96837	4	0.30562	0.84079	3	518190	355960
IPI00006440	6	28S ribosomal protein S7, mitochondrial;bMRP-27a;Mitochondrial ribosomal protein S7	MRPS7	26	28.134	242	2.674e-29	0.39884	1.0503	5	0.72129	1.2826	6	0.26157	0.83955	7	1217800	1414000
IPI00008963	4	Interferon-stimulated 20 kDa exonuclease-like 2	HSD38;HSD-38;ISG20L2	13.9	39.153	353	2.3944e-27	NaN	NaN	0	0.39689	0.64154	6	0.31564	0.83629	2	1129700	594340
IPI00019999;IPI00855810	2;1	Round spermatid basic protein 1	RSBN1	3.6	90.071	802	5.5621e-07	NaN	NaN	1	NaN	NaN	0	0.29877	0.8311	3	112910	85569
IPI00021187;IPI00788942;IPI00980222;IPI00944937;IPI00797004	2;2;2;1;1	49 kDa TATA box-binding protein-interacting protein;54 kDa erythrocyte cytosolic protein;INO80 complex subunit H;Nuclear matrix protein 238;Pontin 52;RuvB-like 1;TIP49a;TIP60-associated protein 54-alpha;cDNA FLJ34844 fis, clone NT2NE2011154, highly similar to RuvB-like 1	INO80H;NMP238;RUVBL1;TIP49;TIP49A	5.9	50.227	456	7.3875e-06	0.34563	0.86096	3	NaN	NaN	0	0.3205	0.82697	4	156210	202350
IPI00154975;IPI00014718	4;2	DnaJ homolog subfamily C member 9;DnaJ protein SB73;cDNA FLJ36843 fis, clone ASTRO2012552, highly similar to DnaJ homolog subfamily C member 9;DnaJ (Hsp40) homolog, subfamily C, member 9;HCG2024613, isoform CRA_a;RcDNAJ9	DNAJC9;hCG_2024613	20	29.909	260	4.2769e-12	0.58577	1.4159	7	0.71848	1.0522	6	0.29194	0.82692	6	11057000	1107800
IPI00221093;IPI00844369	12;1	40S ribosomal protein S17	RPS17	65.9	15.55	135	0	0.34472	0.88274	56	0.60231	0.96641	56	0.27102	0.82158	50	270710000	155790000
IPI00303402;IPI00908829	4;3	Phosphorylated adapter RNA export protein;RNA U small nuclear RNA export adapter protein;cDNA FLJ57136, highly similar to RNA U small nuclear RNA export adapter protein	PHAX;RNUXA	10.2	44.402	394	3.7963e-45	0.72092	1.8506	10	1.0117	1.6385	9	0.28861	0.8213	8	3444000	2597400
IPI00017448;IPI00937239;IPI00387084;IPI00396086;IPI00387085	9;9;6;2;2	40S ribosomal protein S21;Ribosomal protein S21;Ribosomal protein S21, isoform CRA_d;RPS21 protein;Ribosomal protein S21, isoform CRA_e	RPS21;hCG_41768;RP5-908M14.8-003	84.3	9.1113	83	0	0.30998	0.90997	36	0.56458	0.96146	34	0.25504	0.81928	31	209420000	96676000
IPI00794659;IPI00012493;IPI00791265;IPI00796373;IPI00794061	7;7;5;4;2	cDNA FLJ58953, highly similar to 40S ribosomal protein S20;40S ribosomal protein S20	RPS20	32.4	16.005	142	5.0618e-150	0.33058	0.87946	42	0.59586	0.97813	41	0.25218	0.81613	39	287130000	141050000
REV__IPI00855747;REV__IPI01014445	2;2	Uncharacterized protein KIAA1210	KIAA1210	1.1	187.02	1709	0.013847	0.67678	1.72	3	0.85702	1.3472	6	0.31489	0.81601	3	4514500	3242300	+
IPI00306043;IPI01010739;IPI00397024	2;2;2	CLL-associated antigen KW-14;High-glucose-regulated protein 8;Renal carcinoma antigen NY-REN-2;YTH domain family protein 2;High glucose-regulated protein 8	HGRG8;YTHDF2	3.3	62.333	579	0.0045954	0.23596	0.64432	3	0.28871	0.49414	3	0.24149	0.81528	3	215290	449780
IPI00007188;IPI00010420;IPI00022891;IPI00556601	5;1;1;1	Adenine nucleotide translocator 2;ADP,ATP carrier protein 2;ADP,ATP carrier protein, fibroblast isoform;ADP/ATP translocase 2;Solute carrier family 25 member 5;cDNA, FLJ96310, highly similar to Homo sapiens solute carrier family 25 (mitochondrial carrier; adenine nucleotide translocator), member 5 (SLC25A5), mRNA;SLC25A5 protein	ANT2;SLC25A5	18.5	32.852	298	2.0181e-19	0.51022	1.2587	8	0.87584	1.4753	12	0.30737	0.81252	6	2369200	1907100
IPI00152377	5	Dolichyl-diphosphooligosaccharide--protein glycosyltransferase subunit STT3B;Source of immunodominant MHC-associated peptides homolog	SIMP;STT3B	6.2	93.673	826	0.0030484	0.68162	1.5336	4	1.0104	1.518	11	0.31259	0.81185	5	415670	379800
IPI00179330;IPI00969566;IPI01015749;IPI01011412;IPI00793729;IPI00719280;IPI01015985;IPI01009501;IPI01015113;IPI01011805;IPI01010419;IPI00784990;IPI01015565;IPI01014205;IPI01014596;IPI01013317;IPI00456429;IPI01018966;IPI00798155;IPI00654754;IPI01010447;IPI01015016;IPI00975835;IPI00936175;IPI00937730;IPI00973128	10;6;6;6;6;6;6;6;6;6;6;6;6;6;6;6;6;6;6;5;5;4;3;2;2;1	40S ribosomal protein S27a;cDNA, FLJ96793, Homo sapiens ribosomal protein S27a (RPS27A), mRNA;Ribosomal protein S27a, isoform CRA_c;Ribosomal protein S27a;Ubiquitin C variant;Putative uncharacterized protein;cDNA FLJ75516, highly similar to Xenopus tropicalis ubiquitin C, mRNA;UBC protein;Ubiquitin C splice variant;cDNA FLJ32377 fis, clone SKMUS1000014, highly similar to Polyubiquitin 9;Putative …	RPS27A;UBA80;UBCEP1;hCG_1987923;UBC;DKFZp434K0435;hCG_1998947;UBB;UBA52;UBCEP2;hCG_37048	60.9	17.965	156	7.7461e-179	0.33393	0.82663	55	0.66286	1.0642	54	0.27262	0.81168	51	64480000	33837000
IPI00032423;IPI00394982	6;6	ATP-dependent RNA helicase ROK1-like;DEAD box protein 52;Probable ATP-dependent RNA helicase DDX52;ATP-dependent RNA helicase ROK1 isoform a variant;Putative uncharacterized protein DDX52;cDNA FLJ10383 fis, clone NT2RM2002100, highly similar to Probable ATP-dependent RNA helicase DDX52 (EC 3.6.1.-);cDNA FLJ14519 fis, clone NT2RM1000852, highly similar to Probable ATP-dependent RNA helicase DDX52 …	DDX52;HUSSY-19;ROK1	13	67.497	599	2.2277e-13	0.32624	0.68404	9	0.35516	0.52904	4	0.29084	0.81042	7	864500	1640800
IPI00604491;IPI00336000;IPI00552923;IPI00643410;IPI00374531;IPI00604680;IPI00743063	5;4;4;3;2;1;1	Terminal uridylyltransferase 7;Zinc finger CCHC domain-containing protein 6	HS2;KIAA1711;TUT7;ZCCHC6	4.8	171.23	1495	1.6974e-09	0.83955	1.7726	2	1.1551	1.8216	2	0.2844	0.80929	9	370920	294120
IPI00219038;IPI01013465;IPI01012536	4;4;3	Histone H3.3;Histone H3	H3.3A;H3.3B;H3F3;H3F3A;H3F3B;PP781;hCG_1984517;hCG_1989319	40.4	15.328	136	1.312e-13	NaN	NaN	0	NaN	NaN	1	0.3016	0.80827	2	471100	244940
IPI00930241;IPI00745955;IPI00910851;IPI00908409	4;4;2;1	EBNA1-binding protein 2;Nucleolar protein p40;Probable rRNA-processing protein EBP2;EBNA1 binding protein 2;EBNA1 binding protein 2 variant;EBNA1 binding protein 2, isoform CRA_a;EBNA1BP2 protein;cDNA FLJ60526, highly similar to Probable rRNA-processing protein EBP2	EBNA1BP2;EBP2;hCG_2031782;RP5-1034F7.2-001	13	40.684	361	2.1757e-16	0.33033	0.86504	12	0.58097	1.0016	6	0.2945	0.80734	6	2051800	1451200
IPI00964681;IPI00412344;IPI00290439;IPI00966190;IPI01012083;IPI00936551;IPI00946650;IPI00921386;IPI00010067;IPI00968125;IPI00645372	6;6;6;4;2;2;2;2;2;1;1	cDNA FLJ78127, highly similar to Homo sapiens SFRS protein kinase 1 (SRPK1), mRNA;Serine/arginine-rich protein-specific kinase 1;Serine/threonine-protein kinase SRPK1;SFRS protein kinase 1;cDNA FLJ58405, highly similar to Serine/threonine-protein kinase SRPK1 (EC 2.7.11.1);SFRS protein kinase 1, isoform CRA_f	SRPK1;hCG_15775;RP3-422H11.1-003	10.1	74.281	655	1.1453e-08	NaN	NaN	0	0.64368	0.8754	6	0.29383	0.80637	2	175780	153780
IPI00156032;IPI00942884	10;9	HIV-1 Rev-binding protein 2;KRR1 small subunit processome component homolog;Rev-interacting protein 1;KRR1 protein;cDNA, FLJ94276, highly similar to Homo sapiens HIV-1 rev binding protein 2 (HRB2), mRNA;HRB2 variant B;cDNA FLJ57399, highly similar to HIV-1 Rev-binding protein 2	HRB2;KRR1	28.9	43.664	381	1.3351e-129	0.32697	0.71783	32	0.70762	1.0325	22	0.28018	0.80378	23	17241000	10374000
IPI00026089;IPI00917430	52;9	Pre-mRNA-splicing factor SF3b 155 kDa subunit;Spliceosome-associated protein 155;Splicing factor 3B subunit 1;SF3B1 protein;Putative uncharacterized protein DKFZp434M052	SAP155;SF3B1;DKFZp434M052	51.6	145.83	1304	0	0.52669	0.91553	169	0.95431	1.2913	154	0.28168	0.80204	171	90429000	70743000
IPI00007144;IPI00979930;IPI00977345	13;12;5	60S ribosomal protein L26-like 1	RPL26L1;RPL26P1	54.5	17.256	145	2.6097e-112	0.44906	1.1062	6	0.65111	1.0167	10	0.28714	0.79816	10	8767700	4674400
IPI00927526;IPI00549783;IPI00738288;IPI00848266;IPI00925515;IPI00925736	5;5;4;4;2;1	cDNA FLJ36125 fis, clone TESTI2024422, highly similar to Homo sapiens nitric oxide synthase trafficker (NOSTRIN), transcript variant 2, mRNA;BM247 homolog;eNOS-trafficking inducer;Nitric oxide synthase traffic inducer;Nitric oxide synthase trafficker;Nostrin	NOSTRIN	11.2	64.363	563	6.4981e-19	0.50474	1.0604	6	0.78879	1.0465	3	0.28981	0.79693	6	577280	320180
IPI00010720;IPI00964079;IPI00964855;IPI00965269;IPI00965722;IPI00940257;IPI00909956	3;3;3;3;3;3;1	CCT-epsilon;T-complex protein 1 subunit epsilon;cDNA FLJ78433, highly similar to Homo sapiens chaperonin containing TCP1, subunit 5 (epsilon) (CCT5), mRNA;cDNA FLJ58784, highly similar to T-complex protein 1 subunit epsilon;Putative uncharacterized protein;cDNA FLJ50442, highly similar to T-complex protein 1 subunit epsilon;cDNA FLJ54333, highly similar to T-complex protein 1 subunit epsilon;cDNA…	CCT5;CCTE;KIAA0098	8.5	59.67	541	2.1267e-08	0.30939	0.60085	2	0.70398	0.93109	5	0.29073	0.79671	2	224880	194550
IPI00221394;IPI00915274;IPI00852712;IPI00852780;IPI00874145;IPI00893630;IPI00893397	26;24;14;12;7;6;4	CBF5 homolog;Dyskerin;H/ACA ribonucleoprotein complex subunit 4;Nopp140-associated protein of 57 kDa;Nucleolar protein family A member 4;Nucleolar protein NAP57;snoRNP protein DKC1;Putative uncharacterized protein DKC1	DKC1;NOLA4	57.8	57.673	514	0	0.49333	1.0429	72	0.86314	1.2012	66	0.28209	0.79458	80	66768000	46480000
IPI00006379;IPI00924866;IPI00917530	16;5;1	Nucleolar protein 5;Nucleolar protein 58;cDNA FLJ13913 fis, clone Y79AA1000231, highly similar to Nucleolar protein NOP5;cDNA FLJ56668, highly similar to Nucleolar protein NOP5	HSPC120;NOL5;NOP5;NOP58	39.3	59.578	529	2.5528e-86	0.50031	1.031	29	0.88608	1.1578	25	0.28513	0.79416	23	4952000	14792000
IPI00940450;IPI00478657;IPI01012720;IPI00965777;IPI00956049;IPI00979483;IPI00914953;IPI00966011	17;16;16;15;15;15;12;3	cDNA FLJ42130 fis, clone TESTI2014716, highly similar to G-rich sequence factor 1;G-rich sequence factor 1;cDNA FLJ30937 fis, clone FEBRA2007247, highly similar to G-rich sequence factor 1;cDNA FLJ55473, highly similar to G-rich sequence factor 1;cDNA FLJ55466, highly similar to G-rich sequence factor 1;cDNA FLJ55240, highly similar to G-rich sequence factor 1;cDNA FLJ32329 fis, clone PROST200452…	GRSF1;hCG_17000	59.9	51.089	459	1.3439e-295	0.37653	0.86075	43	0.48166	0.81461	29	0.28318	0.79402	40	54234000	27559000
IPI00306369;IPI00966877;IPI01012417;IPI00966946	28;26;19;8	NOL1/NOP2/Sun domain family member 2;Substrate of AIM1/Aurora kinase B;tRNA (cytosine-5-)-methyltransferase;tRNA (cytosine-5-)-methyltransferase NSUN2;tRNA methyltransferase 4 homolog;cDNA FLJ76184, highly similar to Homo sapiens NOL1/NOP2/Sun domain family, member 2 (NSUN2), mRNA;cDNA FLJ30894 fis, clone FEBRA2005416, highly similar to Homo sapiens NOL1/NOP2/Sun domain family, member 2 (NSUN2), …	NSUN2;SAKI;TRM4;hCG_18368	48.2	86.47	767	2.1215e-153	0.92812	1.6286	47	1.337	1.8155	51	0.28473	0.7938	79	14425000	15182000
IPI00297900;IPI00982941;IPI00908600	4;4;2	DEAD box protein 10;Probable ATP-dependent RNA helicase DDX10;DEAD (Asp-Glu-Ala-Asp) box polypeptide 10 variant;DDX10 protein;cDNA FLJ51228, highly similar to Probable ATP-dependent RNA helicase DDX10 (EC 3.6.1.-)	DDX10	5.7	100.89	875	8.0867e-09	0.31716	0.67627	4	0.36361	0.61596	6	0.28196	0.79045	6	3636700	448010
IPI00514506;IPI00646381;IPI00746023;IPI00644439	7;4;2;1	39S ribosomal protein L24, mitochondrial	MRPL24	38.4	24.915	216	3.6447e-19	0.48548	1.2319	11	0.81462	1.3549	13	0.28595	0.78836	5	2743300	2000000
IPI00009329;IPI00939218;IPI00644301;IPI00645298	15;3;2;1	Dystrophin-related protein 1;Utrophin	DMDL;DRP1;UTRN	5.4	394.46	3433	2.3075e-12	NaN	NaN	1	1.0654	1.5265	22	0.31969	0.7879	11	1561600	838380
IPI00216873;IPI00977311	4;1	3-5 exonuclease ERI1;3-5 exoribonuclease 1;Eri-1 homolog;Histone mRNA 3-end-specific exoribonuclease;Histone mRNA 3-exonuclease 1;Protein 3hExo	3-5 exoribonuclease 1	12.9	40.063	349	2.7586e-25	0.473	1.0791	6	0.54538	0.78765	5	0.3045	0.7875	7	3765800	4074200
IPI00167638;IPI00217526;IPI00926915;IPI00791894;IPI00792449	3;2;2;1;1	GTP-binding protein 10;Protein obg homolog 2;Putative uncharacterized protein GTPBP10	GTPBP10;OBGH2;UG0751c10	6.7	42.932	387	0.00085964	0.45659	1.0487	3	0.74808	1.0871	4	0.29316	0.78355	3	989310	761300
IPI00478230;IPI00645975;IPI00978359	2;2;1	Retinoblastoma-binding protein 5;Retinoblastoma-binding protein RBQ-3;cDNA FLJ59722, highly similar to Retinoblastoma-binding protein 5;cDNA FLJ60295, highly similar to Retinoblastoma-binding protein 5	RBBP5;RBQ3	3.7	63.303	573	0.0004221	0.71646	1.4878	4	1.0495	1.4922	3	0.27568	0.78328	4	465660	271810
IPI00221092;IPI00450975;IPI00397701	16;8;3	40S ribosomal protein S16;RPS16 protein	RPS16	67.8	16.445	146	1.5941e-185	0.32492	0.87738	89	0.65627	1.0561	96	0.24568	0.77997	93	731440000	344900000
IPI00014812	3	28S ribosomal protein S21, mitochondrial;cDNA FLJ76504, highly similar to Homo sapiens mitochondrial ribosomal protein S21 (MRPS21), nuclear gene encoding mitochondrial protein, transcript variant 2, mRNA;Mitochondrial ribosomal protein S21;Mitochondrial ribosomal protein S21, isoform CRA_b	MDS016;MRPS21;RPMS21;hCG_1641433;RP4-790G17.6-001	39.1	10.741	87	3.1668e-44	0.37159	1.1828	4	0.71429	1.2091	7	0.22062	0.77656	2	589090	371130
IPI00328840;IPI01010794	2;2	Ally of AML-1 and LEF-1;bZIP-enhancing factor BEF;THO complex subunit 4;Transcriptional coactivator Aly/REF	ALY;BEF;THOC4	14.4	27.557	264	2.421e-05	NaN	NaN	1	NaN	NaN	1	0.25512	0.7761	3	237400	297840
IPI00008433;IPI00555941	15;1	40S ribosomal protein S5;40S ribosomal protein S5, N-terminally processed;Ribosomal protein S5 variant	RPS5	65.7	22.876	204	0	0.33567	0.90762	88	0.64801	1.0626	84	0.25146	0.77596	92	484390000	268030000
IPI00438229;IPI00438230	3;2	KRAB-associated protein 1;KRAB-interacting protein 1;Nuclear corepressor KAP-1;RING finger protein 96;Transcription intermediary factor 1-beta;Tripartite motif-containing protein 28;cDNA, FLJ94025, highly similar to Homo sapiens tripartite motif-containing 28 (TRIM28), mRNA	KAP1;RNF96;TIF1B;TRIM28	4.4	88.549	835	1.4016e-13	0.35278	0.80275	2	0.92859	1.4637	4	0.25538	0.77135	4	418770	271260
IPI00221222;IPI00964232;IPI00930562;IPI00963960	6;5;2;1	Activated RNA polymerase II transcriptional coactivator p15;p14;Positive cofactor 4;SUB1 homolog;Activated RNA polymerase II transcription cofactor 4 variant;cDNA, FLJ92014, highly similar to Homo sapiens SUB1 homolog (S. cerevisiae) (SUB1), mRNA;PC4 protein;SUB1 homolog (S. cerevisiae);SUB1 homolog (S. cerevisiae), isoform CRA_a;cDNA FLJ51816, highly similar to Activated RNA polymerase II transc…	PC4;RPO2TC1;SUB1;hCG_1781938	45.7	14.395	127	3.417e-126	0.5734	1.5564	22	0.84267	1.3443	18	0.24366	0.77015	23	14181000	8941100
IPI00014298;IPI01022504;IPI01009768;IPI00789042;IPI01009157;IPI01012342;IPI01020887;IPI00385054;IPI00983855	12;12;11;11;3;3;2;1;1	Keratinocyte protein IEF SSP 9502;Periodic tryptophan protein 1 homolog;PWP1 homolog (S. cerevisiae);Nuclear phosphoprotein similar to S. cerevisiae PWP1 variant;PWP1 protein;cDNA FLJ51513, highly similar to Periodic tryptophan protein 1 homolog;cDNA FLJ51512, highly similar to Periodic tryptophan protein 1 homolog	PWP1	35.5	55.827	501	3.7787e-76	0.39422	0.82793	21	0.60138	0.87067	13	0.23446	0.76831	22	6750000	2923000
IPI00300127;IPI00921516;IPI00980781;IPI00982584	23;21;4;3	N-acetyltransferase 10;cDNA FLJ58528, highly similar to N-acetyltransferase 10 (EC 2.3.1.-);NAT10 protein	ALP;KIAA1709;NAT10	31.7	115.73	1025	1.5988e-103	0.35776	0.62045	31	0.47184	0.59056	43	0.28131	0.76605	29	6963800	5402300
IPI00302927;IPI01014604;IPI00921414;IPI01015038;IPI01015917	2;2;2;2;2	CCT-delta;Stimulator of TAR RNA-binding;T-complex protein 1 subunit delta	CCT4;CCTD;SRB	4.8	57.924	539	0.0010718	0.35797	0.71325	2	0.61599	0.885	5	0.27631	0.76197	4	403200	235410
IPI00877853;IPI00432812;IPI00432808;IPI01020894;IPI00883634	11;3;2;2;1	ORF1	ORF1	34	40.1	338	0	0.50279	1.2201	4	0.93938	1.4323	4	0.24656	0.76153	5	2031800	1171700
IPI00008438;IPI00749512;IPI00978180;IPI00478810;IPI00025842;IPI00816715	15;14;13;13;6;4	40S ribosomal protein S10;Ribosomal protein S10 variant	RPS10	69.7	18.898	165	1.7528e-301	0.27935	0.71148	76	0.5329	0.87963	104	0.24982	0.75999	88	414290000	280380000
IPI00302176;IPI00607820	6;6	H/ACA ribonucleoprotein complex subunit 1;Nucleolar protein family A member 1;snoRNP protein GAR1	GAR1;NOLA1	29	22.348	217	3.8177e-33	0.47391	1.1796	11	0.93675	1.5037	9	0.26875	0.75633	12	10924000	3658700
IPI00293655;IPI01010287	2;1	ATP-dependent RNA helicase DDX1;DEAD box protein 1;DEAD box protein retinoblastoma;cDNA, FLJ94573, Homo sapiens DEAD (Asp-Glu-Ala-Asp) box polypeptide 1 (DDX1), mRNA;DEAD (Asp-Glu-Ala-Asp) box polypeptide 1, isoform CRA_d;DEAD box polypeptide 1;cDNA FLJ57326, highly similar to ATP-dependent RNA helicase DDX1 (EC 3.6.1.-);cDNA FLJ51017, highly similar to ATP-dependent RNA helicase DDX1 (EC 3.6.1.-…	DDX1;hCG_15914	5.3	82.431	740	0.0023564	NaN	NaN	0	NaN	NaN	0	0.28426	0.755	4	156770	93196
IPI00017617;IPI00947363;IPI00798375;IPI00984405;IPI00293616;IPI00646152;IPI00910433;IPI00908506	19;19;17;14;1;1;1;1	DEAD box protein 5;Probable ATP-dependent RNA helicase DDX5;RNA helicase p68;ATP-dependent RNA helicase DDX5;Putative uncharacterized protein DKFZp686J01190;cDNA FLJ53366, highly similar to Probable ATP-dependent RNA helicase DDX5 (EC 3.6.1.-);cDNA FLJ59339, highly similar to Probable ATP-dependent RNA helicase DDX5 (EC 3.6.1.-);cDNA FLJ59357, highly similar to Probable ATP-dependent RNA helicase…	DDX5;G17P1;HELR;HLR1;DKFZp686J01190	35.5	69.147	614	2.6413e-54	0.40752	0.85726	39	0.62063	0.89513	32	0.26441	0.75145	35	9878200	4758500
IPI00017339;IPI00644485	4;2	Pre-mRNA-splicing factor SF3b 49 kDa subunit;SF3b50;Spliceosome-associated protein 49;Splicing factor 3B subunit 4;cDNA FLJ39996 fis, clone STOMA2002166, highly similar to Splicing factor 3B subunit 4;Splicing factor 3b, subunit 4 variant;Splicing factor 3b, subunit 4, 49kDa	SAP49;SF3B4;RP11-196G18.20-002	18.4	44.385	424	3.632e-252	0.56233	1.2576	12	1.0495	1.477	9	0.28307	0.75027	13	8481400	5184900
IPI00011253;IPI00974484;IPI00978298;IPI00984887;IPI00978911;IPI00983557;IPI00979604;IPI00975755;IPI00981193;IPI00977127;IPI00977579;IPI00980283;IPI00939811;IPI00979522	29;27;26;20;19;18;17;16;12;12;12;12;8;6	40S ribosomal protein S3;Ribosomal protein S3 variant;Ribosomal protein S3	OK/SW-cl.26;RPS3	88.1	26.688	243	0	0.30818	0.80891	162	0.6156	0.96662	146	0.24923	0.74924	151	1179900000	553520000
IPI00041325;IPI00968276;IPI00966700;IPI00654617;IPI00983095	6;5;5;3;2	H/ACA ribonucleoprotein complex subunit 2;Nucleolar protein family A member 2;snoRNP protein NHP2;NHP2-like protein	HSPC286;NHP2;NOLA2	54.2	17.201	153	3.5233e-253	0.42672	1.1392	11	0.83374	1.3214	6	0.24937	0.7486	11	11964000	4821400
IPI00006980	2	UPF0568 protein C14orf166;cDNA, FLJ92278;Chromosome 14 open reading frame 166, isoform CRA_a;CLE7;Lcrp369;CLE	C14orf166;CGI-99;hCG_22667	11.5	28.068	244	0.02638	NaN	NaN	1	0.73864	1.2527	3	0.27158	0.74508	2	231790	267560
IPI00026781;IPI01010171	36;13	[Acyl-carrier-protein] S-acetyltransferase;[Acyl-carrier-protein] S-malonyltransferase;3-hydroxypalmitoyl-[acyl-carrier-protein] dehydratase;3-oxoacyl-[acyl-carrier-protein] reductase;3-oxoacyl-[acyl-carrier-protein] synthase;Enoyl-[acyl-carrier-protein] reductase;Fatty acid synthase;Oleoyl-[acyl-carrier-protein] hydrolase	FAS;FASN	18.4	273.42	2511	7.4548e-67	NaN	NaN	1	0.61667	0.87975	66	0.30557	0.73773	2	3912600	3206300
IPI00000686;IPI01022254	6;1	Probable RNA-binding protein 19;RNA-binding motif protein 19;cDNA FLJ77989, highly similar to Homo sapiens RNA binding motif protein 19, mRNA;cDNA, FLJ95445, highly similar to Homo sapiens RNA binding motif protein 19 (RBM19), mRNA	KIAA0682;RBM19	9.4	107.33	960	3.425e-28	0.75663	1.2692	8	0.81635	0.98053	7	0.26207	0.73655	15	1535000	8500400
IPI00021924	5	Histone H1x	H1FX	31	22.487	213	1.453e-40	0.25064	0.55417	8	0.29115	0.40382	7	0.26882	0.73643	8	15059000	1302800
IPI00011913	12	Heterogeneous nuclear ribonucleoprotein A0	HNRNPA0;HNRPA0	42.3	30.84	305	0	0.85733	2.2234	38	0.97848	1.5663	42	0.26184	0.73347	38	95527000	54426000
IPI00016725;IPI00985202	3;1	General transcription factor 3C polypeptide 4;TF3C-delta;Transcription factor IIIC 90 kDa subunit;Transcription factor IIIC subunit delta;cDNA FLJ14603 fis, clone NT2RP1000357, highly similar to General transcription factor 3C polypeptide 4 (EC 2.3.1.48);GTF3C4 protein	GTF3C4	5.7	91.981	822	0.0023789	0.64159	1.1351	2	0.9932	1.3371	2	0.26906	0.7333	4	306530	186110
IPI00215790	6	60S ribosomal protein L38	RPL38	50	8.2178	70	6.6434e-50	0.49734	1.3007	12	0.9335	1.5418	14	0.22145	0.73161	12	6763600	20508000
IPI00023591;IPI00002534;IPI00383017	12;1;1	Purine-rich single-stranded DNA-binding protein alpha;Transcriptional activator protein Pur-alpha;PURA protein;Purine-rich element binding protein A	PUR1;PURA	42.9	34.91	322	7.1409e-273	0.45192	1.1641	20	0.70153	1.0757	16	0.26375	0.73146	18	55500000	31266000
IPI00604620;IPI00444262;IPI00183526;IPI00917429;IPI00916991;IPI00916036	53;43;37;10;10;10	Nucleolin;Protein C23;cDNA FLJ10452 fis, clone NT2RP1000966, highly similar to NUCLEOLIN;Nucleolin, isoform CRA_c;cDNA FLJ38578 fis, clone HCHON2007674, highly similar to NUCLEOLIN;cDNA FLJ45706 fis, clone FEBRA2028457, highly similar to Nucleolin;Putative uncharacterized protein NCL;NCL protein	NCL;hCG_33980	46.1	76.613	710	0	0.78969	1.4919	551	1.0046	1.2909	574	0.26098	0.73083	592	3565200000	2802800000
REV__IPI00604620;REV__IPI00444262;REV__IPI00183526;REV__IPI00917429;REV__IPI00916991;REV__IPI00916036	2;1;1;1;1;1	Nucleolin;Protein C23;cDNA FLJ10452 fis, clone NT2RP1000966, highly similar to NUCLEOLIN;Nucleolin, isoform CRA_c;cDNA FLJ38578 fis, clone HCHON2007674, highly similar to NUCLEOLIN;cDNA FLJ45706 fis, clone FEBRA2028457, highly similar to Nucleolin;Putative uncharacterized protein NCL;NCL protein	NCL;hCG_33980	2.1	76.613	710	0.015149	0.59955	1.1193	2	NaN	NaN	0	0.27591	0.73054	2	2729200	1289900	+
IPI00010207;IPI00645510	1;1	Ubiquitin-fold modifier 1	BM-002;C13orf20;UFM1;RP11-131P10.1-005	17.6	9.1175	85	5.0966e-05	0.54564	1.2402	2	0.7184	1.0528	2	0.27893	0.72873	2	514270	321560
IPI00619930;IPI00001716;IPI01012093;IPI00795171;IPI01009368;IPI01010630	7;7;7;7;2;1	tRNA pseudouridine synthase A;tRNA pseudouridylate synthase I;tRNA-uridine isomerase I	PP8985;PUS1	17.8	47.47	427	1.6972e-19	0.60581	1.4897	6	0.80489	1.2879	6	0.28356	0.7287	10	2151100	1467800
IPI00292894	16	Pre-rRNA-processing protein TSR1 homolog	KIAA1401;TSR1	24.1	91.809	804	5.161e-113	0.56562	1.0924	18	0.77067	1.1649	19	0.24718	0.72819	26	4886500	3011700
IPI00019488;IPI00980060	4;3	BRMS2;U3 small nucleolar ribonucleoprotein protein IMP3	C15orf12;IMP3;MRPS4	26.6	21.85	184	2.431e-07	NaN	NaN	1	0.51811	0.86029	4	0.24415	0.72538	6	828600	391930
IPI00000162;IPI00410360	1;1	EIF4E-binding protein;Neuroguidin	C14orf120;NGDN	5.7	35.894	315	1.2179e-05	0.52917	1.2409	3	0.70615	1.0722	4	0.26916	0.72515	4	883330	887330
IPI00025039	11	34 kDa nucleolar scleroderma antigen;rRNA 2-O-methyltransferase fibrillarin;cDNA FLJ56738, highly similar to Fibrillarin;FBL protein;Putative uncharacterized protein	FBL;FIB1;FLRN	51.4	33.784	321	3.9277e-52	0.52609	1.2608	27	0.8003	1.3117	18	0.26294	0.7233	29	25892000	55134000
IPI00029513;IPI01011432;IPI00640783;IPI00016494	1;1;1;1	Nucleolar protein 10;cDNA FLJ53179, highly similar to Nucleolar protein 10;cDNA FLJ54700, highly similar to Nucleolar protein 10	NOL10	2.5	80.301	688	0.0013594	0.45244	0.98495	2	0.56936	0.87921	2	0.25419	0.72097	3	504630	239380
IPI00168844	1	Class B basic helix-loop-helix protein 5;Class E basic helix-loop-helix protein 22;Trinucleotide repeat-containing gene 20 protein;cDNA FLJ60464, highly similar to Homo sapiens basic helix-loop-helix domain containing, class B, 5 (BHLHB5), mRNA	BHLHB5;BHLHE22;TNRC20	3.6	37.197	384	0.061381	NaN	NaN	0	NaN	NaN	0	0.27323	0.7206	2	103710	86569
IPI00221106;IPI00978402;IPI00477803;IPI00976909;IPI00977486;IPI00976190;IPI00980249;IPI00975674	23;23;18;11;10;9;2;2	Pre-mRNA-splicing factor SF3b 145 kDa subunit;SF3b150;Spliceosome-associated protein 145;Splicing factor 3B subunit 2;Putative uncharacterized protein DKFZp781L0540	SAP145;SF3B2;DKFZp781L0540	27.7	100.23	895	1.9317e-114	0.50657	0.98724	91	0.96264	1.2722	66	0.25793	0.72007	82	25602000	34034000
IPI00418169;IPI00455315;IPI00909509;IPI00334627;IPI00903334	17;17;13;12;6	Annexin A2;Annexin II;Annexin-2;Calpactin I heavy chain;Calpactin-1 heavy chain;Chromobindin-8;Lipocortin II;p36;Placental anticoagulant protein IV;Protein I;cDNA FLJ59138, highly similar to Annexin A2;Annexin A2 pseudogene 2;Lipocortin II pseudogene;Putative annexin A2-like protein	ANX2;ANX2L4;ANXA2;CAL1H;LPC2D;ANX2L2;ANX2P2;ANXA2P2;LPC2B	57.4	40.411	357	0	0.49888	1.2534	38	0.71021	1.1104	28	0.26179	0.71972	35	32094000	22164000
IPI00152510;IPI00879999;IPI01022245;IPI01021253;REV__IPI00217630	16;16;4;3;1	ATP-dependent RNA helicase DDX54;ATP-dependent RNA helicase DP97;DEAD box protein 54;DEAD box RNA helicase 97 kDa	DDX54	22	98.665	882	3.4934e-64	0.55487	1.1395	23	0.7222	1.0337	21	0.25777	0.71849	31	5795000	3539500
IPI00013485;IPI00985370;IPI00871956;IPI00977151;IPI00386445;IPI00977651;IPI00979595;IPI00981233;IPI00955904;IPI00017346;IPI00976489;IPI00442381	22;16;16;15;14;14;13;7;5;2;2;1	40S ribosomal protein S2;40S ribosomal protein S4;Protein LLRep3;Ribosomal protein S2;Ribosomal protein S2, isoform CRA_b	RPS2;RPS4;rps2;hCG_1990006;OK/KNS-cl.7	60.8	31.324	293	0	0.33133	0.79708	173	0.6458	0.99528	159	0.25122	0.71836	149	674990000	356480000
IPI00021812;IPI00979442;IPI01012911	8;5;2	Desmoyokin;Neuroblast differentiation-associated protein AHNAK;cDNA FLJ57801, highly similar to Homo sapiens AHNAK nucleoprotein (desmoyokin) (AHNAK), transcript variant 1, mRNA;cDNA FLJ46846 fis, clone UTERU3004635, moderately similar to Neuroblast differentiation associated protein AHNAK	AHNAK;PM227	5.9	629.09	5890	4.8715e-07	NaN	NaN	1	0.85846	1.1407	11	0.26972	0.71802	2	699330	675730
IPI00002214	6	Importin subunit alpha-2;Karyopherin subunit alpha-2;RAG cohort protein 1;SRP1-alpha;cDNA FLJ78270, highly similar to Homo sapiens karyopherin alpha 2 (RAG cohort 1, importin alpha 1)(KPNA2), mRNA;Karyopherin alpha 2 (RAG cohort 1, importin alpha 1)	KPNA2;RCH1;SRP1	18.9	57.861	529	6.9792e-31	0.3914	0.9159	10	0.60814	0.96782	5	0.27046	0.71743	13	3262700	1600100
IPI00012149;IPI00927397	4;4	M phase phosphoprotein 10;U3 small nucleolar ribonucleoprotein protein MPP10;cDNA FLJ32300 fis, clone PROST2002227, highly similar to U3 small nucleolar ribonucleoprotein protein MPP10;Putative uncharacterized protein MPHOSPH10	MPHOSPH10;MPP10	10.6	78.863	681	2.8683e-07	0.52048	0.833	4	0.61011	0.74284	3	0.20992	0.71251	9	1135500	605840
IPI00018140;IPI00402182;IPI00983581	37;36;31	Glycine- and tyrosine-rich RNA-binding protein;Heterogeneous nuclear ribonucleoprotein Q;NS1-associated protein 1;Synaptotagmin-binding, cytoplasmic RNA-interacting protein;cDNA, FLJ94136, highly similar to Homo sapiens synaptotagmin binding, cytoplasmic RNA interacting protein (SYNCRIP), mRNA;SYNCRIP protein	HNRPQ;NSAP1;SYNCRIP	56.5	69.602	623	0	0.74688	1.5608	181	0.96112	1.3038	160	0.25303	0.70587	178	424230000	297050000
IPI00479700	11	P40;Line-1 repeat mRNA with 2 open reading frames;ORF1 codes for a 40 kDa product;Putative uncharacterized protein;Putative uncharacterized protein ORF1	ORF1	32	39.946	338	0	0.55706	1.3493	25	1.0203	1.5804	27	0.25707	0.7053	30	15124000	22386000
IPI00784107;IPI00640947;IPI00186125	3;2;2	tRNA-dihydrouridine synthase 3-like;cDNA, FLJ96789, highly similar to Homo sapiens dihydrouridine synthase 3-like (S. cerevisiae) (DUS3L), mRNA;Putative uncharacterized protein	DUS3L	7.5	72.593	650	5.0989e-12	0.89754	1.8234	2	1.0926	1.4834	2	0.25951	0.70439	5	390510	236230
IPI00655650;IPI00187140;IPI01022997;IPI00847149	3;2;2;1	40S ribosomal protein S26;Ribosomal protein 26 (RPS26) pseudogene;HCG1745083;Putative uncharacterized protein RPS26;Similar to 40S ribosomal protein S26;Ribosomal protein S26;Putative 40S ribosomal protein S26-like 1	RPS26;RP11-151A6.3-001;hCG_1745083;LOC285938;tcag7.125;RPS26L1;RPS26P11	31.3	13.015	115	4.8587e-84	0.34622	0.83986	16	0.60648	0.88126	20	0.2568	0.7029	15	35843000	19053000
IPI00641579;IPI00909097;IPI00910502;IPI00443657	1;1;1;1	A18 hnRNP;Cold-inducible RNA-binding protein;Glycine-rich RNA-binding protein CIRP;Cold inducible RNA binding protein;Cold inducible RNA binding protein, isoform CRA_a;cDNA FLJ52850, moderately similar to Cold-inducible RNA-binding protein;cDNA FLJ52834, moderately similar to Cold-inducible RNA-binding protein;cDNA FLJ46566 fis, clone THYMU3040829, moderately similar to Cold-inducible RNA-binding…	A18HNRNP;CIRBP;CIRP;hCG_21575	4.7	31.918	297	0.002243	0.70679	1.8067	3	NaN	NaN	0	0.24065	0.70141	4	266350	205650
IPI00740858;IPI00302089;IPI00915443;IPI00006122;IPI00402229;IPI00030542;IPI00969223;IPI00923407;IPI00845515;IPI00401163;IPI00515009;IPI00218139;IPI00400827;IPI00915291;IPI00872345;IPI00915283;IPI00908361;IPI00182347	2;1;1;1;1;1;1;1;1;1;1;1;1;1;1;1;1;1	LOC643854 protein;RcCTAGE5;cTAGE family member 5;Cutaneous T-cell lymphoma-associated antigen 5;Meningioma-expressed antigen 6/11;Putative uncharacterized protein LOC389592;Similar to CTAGE6;Cutaneous T-cell lymphoma-associated antigen 4;cTAGE family member 6;Putative protein cTAGE-6;CTAGE family, member 5 isoform 1 variant;CTAGE5 protein;Cancer/testis antigen 21.2;Protein cTAGE-2;CTAGE1 protein;…	LOC643854;CTAGE5;MEA11;MEA6;MGEA11;MGEA6;LOC389592;tcag7.1206;LOC441294;CTAGE4;CTAGE6;CTAGE1;CTAGE2;CTAGE3	3.3	87.952	777	0.029586	0.31966	0.79367	2	0.66965	1.0118	4	0.24989	0.69921	6	2943100	1256900
IPI00101163;IPI00975636;IPI00798150;IPI00974573	2;2;2;1	mTERF domain-containing protein 1, mitochondrial;cDNA FLJ10939 fis, clone OVARC1001065, highly similar to Homo sapiens MTERF domain containing 1 (MTERFD1), mRNA	CGI-12;MTERFD1	4.8	47.971	417	0.0065232	0.32694	0.80891	4	0.65387	1.0996	2	0.27292	0.6982	2	1123300	1425200
IPI00007765;IPI00966238;IPI00922694	3;3;3	75 kDa glucose-regulated protein;Heat shock 70 kDa protein 9;Mortalin;Peptide-binding protein 74;Stress-70 protein, mitochondrial;HSPA9 protein;cDNA FLJ51811, highly similar to Stress-70 protein, mitochondrial;cDNA FLJ51907, highly similar to Stress-70 protein, mitochondrial;Heat shock 70 kDa protein 9B;Catecholamine-regulated protein 40;cDNA FLJ51903, highly similar to Stress-70 protein, mitocho…	GRP75;HSPA9;HSPA9B	5.6	73.68	679	0.0017268	NaN	NaN	0	NaN	NaN	0	0.25905	0.69591	3	78482	59935
IPI00030562	1	Nasopharyngeal carcinoma-related protein YH1	Nasopharyngeal carcinoma-related protein YH1	13.3	10.978	98	0.04739	0.26065	0.80188	3	NaN	NaN	1	0.18772	0.69559	2	1912800	561200
IPI00798034;IPI00186139;IPI00639842;IPI01015406;IPI01009755	5;5;4;2;1	Protein KRI1 homolog;cDNA FLJ53206;Putative uncharacterized protein KRI1;cDNA FLJ56362;KRI1 protein	KRI1	7.7	88.194	757	7.583e-21	0.35816	0.55965	16	NaN	NaN	1	0.28534	0.69449	6	1221200	1170400
IPI00411937;IPI00552225;IPI00984526;IPI00642697	26;15;11;8	Nucleolar protein 56;Nucleolar protein 5A;NOP56 protein;cDNA FLJ76962, highly similar to Homo sapiens nucleolar protein 5A (56kDa with KKE/D repeat) (NOL5A), mRNA;Nucleolar protein 5A (56kDa with KKE/D repeat)	NOL5A;NOP56;RP4-686C3.1-016	53.9	66.049	594	3.0526e-238	0.56171	1.1726	58	0.98914	1.3545	66	0.24751	0.69349	67	24472000	18283000
IPI00004436;IPI00795354;IPI00794259	3;1;1	Cancer-associated Sm-like;Small nuclear ribonuclear CaSm;U6 snRNA-associated Sm-like protein LSm1	CASM;LSM1	31.6	15.179	133	9.5685e-17	1.0377	3.3039	4	1.2207	1.9743	6	0.24994	0.69261	8	1907800	1508400
IPI00001007	2	RNA-binding protein Musashi homolog 1;cDNA FLJ13200 fis, clone NT2RP3004490, highly similar to RNA-binding protein Musashi homolog 1	MSI1	7.5	39.124	362	0.0013166	NaN	NaN	0	NaN	NaN	0	0.24292	0.69188	2	65165	63339
IPI00031960;IPI00916060	9;9	A190;DNA-directed RNA polymerase I largest subunit;DNA-directed RNA polymerase I subunit A;DNA-directed RNA polymerase I subunit RPA1;RNA polymerase I 194 kDa subunit;DNA-directed RNA polymerase;POLR1A protein;cDNA: FLJ21915 fis, clone HEP03920	POLR1A	6.2	194.81	1720	3.7608e-07	0.66394	1.2964	5	1.0958	1.5849	19	0.25395	0.69036	3	1002200	2156800
IPI01022656;IPI00651653;IPI00889541;IPI01022339;IPI00651677;IPI00879638	16;16;16;16;16;12	DEAD box polypeptide 17 isoform p82 variant;DEAD box protein 17;DEAD box protein p72;Probable ATP-dependent RNA helicase DDX17;RNA-dependent helicase p72;DEAD (Asp-Glu-Ala-Asp) box polypeptide 17;Putative uncharacterized protein DDX17;cDNA FLJ58652, highly similar to Probable ATP-dependent RNA helicase DDX17 (EC 3.6.1.-)	DDX17;RP3-434P1.4-009;RP3-434P1.4-005	25.4	81.067	737	1.2108e-87	0.38559	0.80934	19	0.66728	0.95585	15	0.25244	0.68812	19	3858200	3586700
IPI00011698;IPI00927280	2;1	18 kDa Sin3-associated polypeptide;2HOR0202;Cell growth-inhibiting gene 38 protein;Histone deacetylase complex subunit SAP18;Sin3-associated polypeptide p18	GIG38;SAP18	12.2	19.526	172	0.0012037	0.59163	1.0298	6	0.57716	0.93299	5	0.24187	0.68189	2	1950600	530620
IPI00295857;IPI00646493	27;26	Alpha-coat protein;Coatomer subunit alpha;HEP-COP;Proxenin;Xenin;Xenopsin-related peptide	COPA	28.3	138.34	1224	2.7899e-198	0.49822	0.78556	32	0.76032	0.95607	47	0.23893	0.67887	49	8542000	5227300
IPI00027834;IPI00465225;IPI00909466;IPI01012071;IPI00984288;IPI00103247;IPI00470410;IPI00745396;IPI00916689	13;11;4;3;3;1;1;1;1	Heterogeneous nuclear ribonucleoprotein L;cDNA, FLJ94229, highly similar to Homo sapiens heterogeneous nuclear ribonucleoprotein L (HNRPL),mRNA;HNRNPL protein;cDNA FLJ75895, highly similar to Homo sapiens heterogeneous nuclear ribonucleoprotein L (HNRPL), transcript variant 2, mRNA;Putative uncharacterized protein HNRNPL	HNRNPL;HNRPL;P/OKcl.14	30.6	64.132	589	1.1266e-30	0.66331	1.3956	16	0.8001	1.19	12	0.23984	0.6777	26	3589000	16413000
IPI00294229;IPI00646397;IPI00647354	1;1;1	RNA 3-terminal phosphate cyclase-like protein;RCL1;RNA terminal phosphate cyclase-like 1	HSPC338;RCL1;RNAC;RPC2;RPCL1;RTC2;RP11-125K10.1-002;RP11-125K10.1-003	4	40.842	373	8.0126e-05	0.40943	1.0885	2	0.60254	1.0509	2	0.25986	0.67736	2	342330	172590
IPI00011201;IPI00643577;IPI00003970;IPI00984697;REV__IPI00385950;REV__IPI00792796;IPI00922516;IPI00747874;IPI01013591;REV__IPI01010304	13;10;1;1;1;1;1;1;1;1	Malic enzyme 2;NAD-dependent malic enzyme, mitochondrial;Malic enzyme	ME2;hCG_23687	23.8	65.443	584	5.3589e-67	0.67467	1.437	21	0.92103	1.4164	15	0.24102	0.67717	20	5235300	9018600
IPI00953576;IPI00179713;IPI00180983;IPI00743914;IPI00922068	25;25;25;20;20	Hepatocellular carcinoma autoantigen p62;IGF-II mRNA-binding protein 2;Insulin-like growth factor 2 mRNA-binding protein 2;VICKZ family member 2;cDNA FLJ53054, highly similar to Insulin-like growth factor 2 mRNA-binding protein 2	IGF2BP2;IMP2;VICKZ2	46.9	66.785	605	0	0.58922	1.2279	57	0.74846	1.0333	70	0.24196	0.67467	63	101580000	55671000
IPI00848226;IPI00967792;IPI00965459;IPI00966111;IPI00964313;IPI00967322;IPI00964877;IPI00967577;IPI00964025;IPI00964515;IPI00964790;IPI00910724;IPI00965671;IPI00966041;IPI00967585;IPI00910221;IPI01018069;IPI00965193;IPI00910917;IPI00967345;IPI00964491;IPI00966034;IPI00966368;IPI00965503;IPI00964259	23;19;18;17;15;14;14;14;14;14;13;11;11;11;11;10;10;8;7;7;7;6;5;5;2	Cell proliferation-inducing gene 21 protein;Guanine nucleotide-binding protein subunit beta-2-like 1;Guanine nucleotide-binding protein subunit beta-like protein 12.3;Human lung cancer oncogene 7 protein;Receptor for activated C kinase;Receptor of activated protein kinase C 1	GNB2L1;HLC7;PIG21	89.9	35.076	317	0	0.28837	0.74324	198	0.55536	0.86281	145	0.2315	0.67348	150	782270000	421730000
IPI00477313;IPI01013087;IPI00216592;IPI00909232;IPI00759596;IPI00759822;IPI00868835;IPI00911096;IPI00027569;IPI00887991;IPI00735540;IPI00910718;IPI00910666;IPI00877664;IPI00790685;IPI00166137;IPI01013944;IPI00981789	13;13;13;13;11;8;7;7;6;6;6;6;6;3;1;1;1;1	Heterogeneous nuclear ribonucleoproteins C1/C2;cDNA FLJ75154, highly similar to Homo sapiens heterogeneous nuclear ribonucleoprotein C (C1/C2), mRNA;cDNA, FLJ92712, highly similar to Homo sapiens heterogeneous nuclear ribonucleoprotein C (C1/C2) (HNRPC), transcript variant 1, mRNA;cDNA, FLJ92657, highly similar to Homo sapiens heterogeneous nuclear ribonucleoprotein C (C1/C2) (HNRPC), transcript …	HNRNPC;HNRPC;hCG_1641229	35.9	33.67	306	0	1.0456	2.5859	51	1.3466	2.1398	51	0.22988	0.67098	58	63788000	51159000
IPI00003768;IPI00878536;IPI00554461;IPI00854683;IPI00879039;IPI00879274;IPI00445559	24;24;23;14;8;5;3	Pescadillo homolog;cDNA, FLJ96584, Homo sapiens pescadillo homolog 1, containing BRCT domain(zebrafish) (PES1), mRNA;Pescadillo homolog 1;Pescadillo homolog 1, containing BRCT domain (Zebrafish), isoform CRA_a;Putative uncharacterized protein PES1;cDNA FLJ39001 fis, clone NT2RI2022584, highly similar to Pescadillo homolog 1;cDNA FLJ45250 fis, clone BRHIP2008756, highly similar to Pescadillo homol…	PES1;hCG_2010949	43.7	68.002	588	1.4678e-62	0.84842	1.7366	37	1.235	1.6999	37	0.24357	0.67023	46	12035000	89513000
IPI00302238	4	Apoptosis-antagonizing transcription factor;Protein AATF;Rb-binding protein Che-1	AATF;CHE1;DED;HSPC277	11.4	63.132	560	0.0014738	0.42152	0.90011	2	NaN	NaN	0	0.25356	0.66915	5	212910	186280
IPI00028635;IPI00383680;IPI00936387;IPI00941764;IPI00552972	3;3;2;2;1	Dolichyl-diphosphooligosaccharide--protein glycosyltransferase 63 kDa subunit;Dolichyl-diphosphooligosaccharide--protein glycosyltransferase subunit 2;RIBIIR;Ribophorin II;Ribophorin-2;cDNA, FLJ96923, highly similar to Homo sapiens ribophorin II (RPN2), mRNA;Putative uncharacterized protein RPN2;cDNA FLJ60278, highly similar to Dolichyl-diphosphooligosaccharide--proteinglycosyltransferase 63 kDa …	RPN2;hCG_37142;RP3-343K2.2-003;RP3-343K2.2-002;RP3-343K2.2-004	8.4	69.283	631	7.777e-10	0.44275	0.98658	4	0.75033	1.1556	4	0.2469	0.66484	3	336120	228830
IPI00010244;IPI00219350;IPI00219351	3;3;1	28S ribosomal protein S11, mitochondrial;Cervical cancer proto-oncogene 2 protein;Mitochondrial ribosomal protein S11 isoform a variant	HCC2;MRPS11;RPMS11	21.6	20.616	194	7.3086e-07	0.30547	0.83873	2	NaN	NaN	1	0.23522	0.66338	6	529040	225370
IPI00396131;IPI00843759;IPI01012814	2;1;1	YTH domain family protein 3;cDNA FLJ56221, highly similar to YTH domain protein 3;Putative uncharacterized protein DKFZp451J085;Putative uncharacterized protein DKFZp451A052;cDNA FLJ35762 fis, clone TESTI2004793, moderately similar to Homo sapiens NY-REN-2 antigen mRNA;cDNA FLJ31657 fis, clone NT2RI2004304, moderately similar to Homo sapiens NY-REN-2 antigen mRNA;Dermatomyositis associated with c…	YTHDF3;DKFZp451J085;DKFZp451A052;C20orf21;YTHDF1	3.2	64.521	588	6.4697e-05	0.19617	0.44847	3	0.52188	0.85033	4	0.21199	0.66065	3	1167100	912350
IPI00413108;IPI00553164;IPI00927101;IPI00847766;IPI00793137;IPI00411639;IPI00745789;IPI00946437;IPI00868885;REV__IPI00878288;REV__IPI00304926	22;22;22;20;18;17;10;7;3;1;1	37 kDa laminin receptor precursor;37/67 kDa laminin receptor;40S ribosomal protein SA;67 kDa laminin receptor;Colon carcinoma laminin-binding protein;Laminin receptor 1;Laminin-binding protein precursor p40;Multidrug resistance-associated protein MGr1-Ag;NEM/1CHD4;Putative uncharacterized protein RPSA;Putative uncharacterized protein ENSP00000346598;Laminin receptor-like protein LAMRL5	LAMBR;LAMR1;RPSA;LAMR1P15	66.3	33.313	300	0	0.2793	0.71539	163	0.5505	0.85428	126	0.22852	0.65941	149	1115400000	707630000
IPI00215637;IPI00984839;IPI00985384	2;2;2	ATP-dependent RNA helicase DDX3X;DEAD box protein 3, X-chromosomal;DEAD box, X isoform;Helicase-like protein 2;DEAD/H (Asp-Glu-Ala-Asp/His) box polypeptide 3 variant;cDNA FLJ60399, highly similar to ATP-dependent RNA helicase DDX3X (EC 3.6.1.-);Putative uncharacterized protein	DBX;DDX3;DDX3X	3.5	73.243	662	1.5026e-05	0.39393	0.76699	2	0.77827	1.0869	2	0.23966	0.659	2	160560	73707
IPI00419258;IPI00645948;IPI00644653;IPI00903004;IPI00742929;IPI00022796;IPI00643746;IPI00977902;IPI00788220;IPI00737736;IPI00418184;IPI00982327;IPI00982055;IPI00011675;IPI01012841	10;9;9;7;6;5;5;4;4;4;4;4;4;1;1	High mobility group protein 1;High mobility group protein B1;cDNA FLJ56337, highly similar to High mobility group protein B1;High-mobility group box 1 variant;High-mobility group box 1;cDNA FLJ32558 fis, clone SPLEN1000143, highly similar to High mobility group protein B1;Putative high mobility group protein 1-like 1;Putative high mobility group protein B1-like 1;High mobility group 1 protein;Hig…	HMG1;HMGB1;RP11-550P23.1-002;RP11-550P23.1-003;HMG1L1;HMGB1L1;RP11-550P23.1-005	47.4	24.893	215	9.7495e-184	0.68731	1.8711	19	0.79102	1.3656	21	0.22733	0.65885	25	11121000	10659000
IPI00024403;IPI00975515;IPI00981530;IPI00983550;IPI00982238;IPI00984177;IPI00982819;IPI00002657;IPI00295469;IPI00219842;IPI00645310;IPI00219004;IPI01009428;IPI00059186;IPI01015462;IPI00797798;IPI00974148	26;16;12;11;10;9;6;1;1;1;1;1;1;1;1;1;1	Copine III;Copine-3;CPNE3 protein	CPN3;CPNE3;KIAA0636	56.1	60.13	537	1.2566e-186	0.72379	1.5038	71	1.1439	1.5265	59	0.23889	0.64952	54	30164000	33842000
IPI00012074;IPI00941649;IPI00856038;IPI00910614	36;33;33;30	Heterogeneous nuclear ribonucleoprotein R;cDNA, FLJ93632, highly similar to Homo sapiens heterogeneous nuclear ribonucleoprotein R (HNRPR), mRNA;cDNA FLJ53358, highly similar to Heterogeneous nuclear ribonucleoprotein R;cDNA FLJ54544, highly similar to Heterogeneous nuclear ribonucleoprotein R;Heterogeneous nuclear ribonucleoprotein R, isoform CRA_a;Heterogeneous nuclear ribonucleoprotein-R2;cDNA…	HNRNPR;HNRPR;hCG_38907;DKFZp686O0665	54.8	70.942	633	0	0.75296	1.4434	100	0.82914	1.122	106	0.22722	0.64941	125	150970000	106380000
IPI00302281;IPI00925037;IPI00926269;IPI00925339;IPI00925990;IPI00925260;IPI00924551;IPI01009780;IPI00883989;IPI00982481	10;10;8;7;6;3;2;1;1;1	ATP-dependent 61 kDa nucleolar RNA helicase;DEAD box protein 21;DEAD box protein 56;Probable ATP-dependent RNA helicase DDX56;DEAD (Asp-Glu-Ala-Asp) box polypeptide 56 variant;Putative uncharacterized protein DDX56	DDX21;DDX56;NOH61	21.6	61.589	547	5.9224e-37	0.43579	0.97505	17	0.61671	0.90472	11	0.23021	0.64774	9	2511400	1557100
IPI00301503;IPI00555647;IPI00472633;IPI00927271;IPI00927262	8;8;8;6;4	Splicing factor, arginine/serine-rich 10;Transformer-2 protein homolog B;Transformer-2 protein homolog beta;cDNA, FLJ96718, highly similar to Homo sapiens splicing factor, arginine/serine-rich 10 (transformer 2 homolog, Drosophila) (SFRS10), mRNA;Putative uncharacterized protein DKFZp686F18120;cDNA FLJ40872 fis, clone TUTER2000283, highly similar to Homo sapiens transformer-2-beta (SFRS10) gene;S…	SFRS10;TRA2B;DKFZp686F18120	24	33.665	288	3.232e-159	0.62236	1.598	35	0.90621	1.4911	41	0.23027	0.64728	44	15267000	11020000
REV__IPI00167565	1	cDNA FLJ38464 fis, clone FEBRA2021171	>IPI:IPI00167565.1|TREMBL:Q8N930 Tax_Id=9606 Gene_Symbol=CRB2 cDNA FLJ38464 fis, clone FEBRA2021171	3.7	23.652	215	0.0075511	0.54003	0.9983	4	0.88122	1.2883	2	0.22247	0.64651	3	2026800	1127700	+
IPI00885108;IPI00902595;IPI00760958;IPI00884956	4;4;4;2	PAT1-like protein 1;Protein PAT1 homolog 1;cDNA FLJ45747 fis, clone LIVER2008465	OK/KNS-cl.5;PATL1	6.2	86.849	770	5.6596e-16	0.89364	1.9519	10	1.0655	1.6567	5	0.2291	0.64318	10	2264700	1754200
IPI00012199;IPI00446362;IPI01009116	9;2;2	Coiled-coil domain-containing protein 86;Cytokine-induced protein with coiled-coil domain	CCDC86;CYCLON	29.4	40.235	360	5.4671e-42	0.46291	1.0928	24	0.57134	0.89233	21	0.20178	0.64131	23	8464200	4650000
IPI00012345;IPI00215879;IPI00556297;IPI00018203	11;11;11;4	Pre-mRNA-splicing factor SRP55;Splicing factor, arginine/serine-rich 6;cDNA FLJ76823, highly similar to Homo sapiens splicing factor, arginine/serine-rich 6 (SFRS6), mRNA;Arginine/serine-rich splicing factor 6 variant	SFRS6;SRP55	28.2	39.586	344	2.9272e-59	0.49025	1.0473	31	0.92439	1.3346	46	0.24502	0.63748	45	21923000	15432000
IPI00025347	2	Nucleolar protein EMG1 homolog;Probable ribosome biogenesis protein NEP1;Protein C2f;cDNA FLJ76620, highly similar to Homo sapiens C2f protein (C2F), mRNA;cDNA FLJ56921, highly similar to Probable ribosome biogenesis protein NEP1;EMG1 nucleolar protein homolog (S. cerevisiae), isoform CRA_a;cDNA FLJ60792, highly similar to Probable ribosome biogenesis protein NEP1	C2F;EMG1;hCG_25956	13.9	26.72	244	0.0058671	NaN	NaN	1	1.0376	1.6034	2	0.22453	0.63724	3	518780	339010
IPI00465139;IPI00016539;IPI00015151	1;1;1	Acyl-CoA-desaturase 4;HSCD5;Stearoyl-CoA 9-desaturase;Stearoyl-CoA desaturase 5;SCD5 protein;Stearoyl-CoA desaturase 5, isoform CRA_d	ACOD4;SCD4;SCD5;hCG_1782054	5.2	37.61	330	0.0066471	0.85329	1.2019	2	1.045	1.2724	4	0.24062	0.63712	2	2190900	1439300
IPI00154614;IPI01020792;IPI01021444	3;2;2	U11/U12 small nuclear ribonucleoprotein 31 kDa protein;Zinc finger CCHC-type and RNA-binding motif-containing protein 1;ZCRB1 protein	ZCRB1	17.1	24.591	217	2.584e-47	0.47556	1.27	6	0.59685	0.96246	6	0.19002	0.63636	7	1070300	489890
IPI00332157	2	39S ribosomal protein L54, mitochondrial	MRPL54	26.1	15.819	138	1.2414e-14	0.33054	0.91763	4	0.57365	0.90034	4	0.18867	0.63329	4	1494300	3655900
IPI00873942;IPI00295598;IPI00872133;IPI00981358;IPI00888290;IPI00909493;IPI00914052	1;1;1;1;1;1;1	Atopy-related autoantigen CALC;Calcium-binding atopy-related autoantigen 1	CALC;CBARA1	3.1	54.55	478	6.8834e-08	NaN	NaN	1	1.133	1.7411	2	0.23687	0.62904	2	245240	121910
IPI00843975;IPI00872684	6;5	Cytovillin;Ezrin;p81;Villin-2;cDNA, FLJ92973, highly similar to Homo sapiens villin 2 (ezrin) (VIL2), mRNA;cDNA FLJ53435, highly similar to Ezrin;cDNA FLJ54141, highly similar to Ezrin;cDNA, FLJ78930, highly similar to Ezrin;Cytovillin 2	EZR;VIL2	10.8	69.412	586	7.9924e-11	NaN	NaN	0	0.83272	1.1528	4	0.24649	0.62835	3	340140	235650
IPI00163505;IPI00215801;IPI00514831;IPI01015916;IPI00746554;IPI00942853;IPI00647282;IPI00644764	4;4;4;4;3;3;1;1	Hepatocellular carcinoma protein 1;RNA-binding motif protein 39;RNA-binding protein 39;RNA-binding region-containing protein 2;Splicing factor HCC1;cDNA FLJ44170 fis, clone THYMU2035319, highly similar to RNA-binding region-containing protein 2;cDNA FLJ60296, highly similar to RNA-binding region-containing protein 2;cDNA FLJ58465, highly similar to RNA-binding region-containing protein 2;Putative…	HCC1;RBM39;RNPC2;DKFZp781C0423;RP11-353C18.2-015;DKFZp686C17209;DKFZp781I1140;DKFZp686A11192;hCG_38221;RP11-353C18.2-035	8.7	59.379	530	3.858e-09	0.74425	1.4743	5	0.7609	1.1503	3	0.23264	0.62822	7	493280	1268800
IPI00100151;IPI01012839;IPI00788157	3;3;3	5-3 exoribonuclease 2;DHM1-like protein;cDNA FLJ10711 fis, clone NT2RP3000917, highly similar to 5-3 exoribonuclease 2 (EC 3.1.11.-);cDNA FLJ55645, highly similar to 5-3 exoribonuclease 2 (EC 3.1.11.-);cDNA FLJ54526, highly similar to 5-3 exoribonuclease 2 (EC 3.1.11.-)	XRN2	4.1	108.58	950	5.4528e-07	0.40296	0.84886	6	0.4619	0.56811	3	0.23466	0.62624	6	304190	386100
IPI00910694;IPI00101659;IPI00164154;IPI00902543	2;2;2;1	cDNA FLJ58598, highly similar to Homo sapiens NOL1/NOP2/Sun domain family, member 5 (NSUN5), transcript variant 1, mRNA;NOL1/NOP2/Sun domain family member 5;NOL1-related protein;Putative methyltransferase NSUN5;Williams-Beuren syndrome chromosomal region 20A protein;cDNA, FLJ96406, highly similar to Homo sapiens NOL1/NOP2/Sun domain family, member 5 (NSUN5), transcript variant 1, mRNA;cDNA FLJ444…	NSUN5;WBSCR20;WBSCR20A;hCG_39703	5.5	51.06	470	4.4695e-07	0.49246	1.2595	4	NaN	NaN	1	0.2273	0.6254	5	337660	171220
IPI00171087;IPI00843788	4;1	S1 RNA-binding domain-containing protein 1;cDNA FLJ31974 fis, clone NT2RP7008167, weakly similar to 85.1 kDa PROTEIN IN GREB-FEOA INTERGENIC REGION	SRBD1	7.9	111.77	995	4.6213e-08	NaN	NaN	0	0.97011	1.2412	6	0.22641	0.625	8	875470	564670
IPI00003377;IPI00916448;IPI00917346;IPI00744364;IPI00215907	7;7;7;7;2	Splicing factor 9G8;Splicing factor, arginine/serine-rich 7;Putative uncharacterized protein SFRS7;cDNA FLJ60677, highly similar to Splicing factor, arginine/serine-rich 7;cDNA FLJ59182, highly similar to Splicing factor, arginine/serine-rich 7;cDNA FLJ34106 fis, clone FCBBF3008073, highly similar to SPLICING FACTOR, ARGININE/SERINE-RICH 7	SFRS7	28.6	27.366	238	1.3328e-116	0.60728	1.4751	34	0.91284	1.5105	36	0.21293	0.62236	30	8344900	7415400
IPI00012865;IPI00218797;IPI00218799;IPI00218798	3;3;3;1	Choline phosphatase 1;Phosphatidylcholine-hydrolyzing phospholipase D1;Phospholipase D1;Phospholipase D1 variant	PLD1	3.3	124.18	1074	5.8797e-06	0.4944	1.2688	5	0.80632	1.2824	3	0.22712	0.62087	4	513510	661950
IPI00167998;IPI00871233	1;1	UPF0667 protein C1orf55;Putative uncharacterized protein C1orf55	C1orf55	1.8	49.741	451	2.3188e-06	1.0759	1.6337	4	1.6147	1.6429	5	0.22063	0.61239	4	4729900	3377000
IPI00983062;IPI00983682;IPI00980827	7;2;2		14 kDa protein	47.2	14.234	123	4.3829e-28	0.57416	1.5469	8	0.589	0.95823	13	0.21178	0.60827	10	3265700	2631900
IPI00220219;IPI00789674;IPI00964598;IPI00908621;IPI00964914;IPI00966209;IPI00967011;IPI00966462;IPI00965142	14;14;3;2;1;1;1;1;1	Beta-coat protein;Coatomer subunit beta;p102;cDNA FLJ56271, highly similar to Coatomer subunit beta;Coatomer protein complex, subunit beta 2 (Beta prime), isoform CRA_b	COPB2;hCG_17220	22.6	102.49	906	5.295e-105	0.45877	0.74228	11	0.67961	0.93166	14	0.21199	0.60725	29	2452200	1278600
IPI00028955;IPI00741996;IPI00979937	9;9;6	Block of proliferation 1 protein;Ribosome biogenesis protein BOP1;cDNA FLJ78061, highly similar to Homo sapiens block of proliferation 1, mRNA;cDNA, FLJ96693, highly similar to Homo sapiens block of proliferation 1 (BOP1), mRNA;cDNA FLJ56617, highly similar to Ribosome biogenesis protein BOP1;BOP1 protein;KM-PA-2 protein	BOP1;KIAA0124;KM-PA-2	20.1	83.629	746	5.7729e-17	1.0038	2.1043	10	1.1764	2.0175	6	0.21933	0.60662	18	2247300	3458700
IPI00215884;IPI00218591;IPI00218592;IPI00922361	15;14;14;4	Alternative-splicing factor 1;pre-mRNA-splicing factor SF2, P33 subunit;Splicing factor, arginine/serine-rich 1;cDNA FLJ77645, highly similar to Homo sapiens splicing factor, arginine/serine-rich 1 (splicing factor 2, alternate splicing factor) (SFRS1), mRNA;Splicing factor, arginine/serine-rich 1 (Splicing factor 2, alternate splicing factor) variant	ASF;OK/SW-cl.3;SF2;SF2P33;SFRS1	47.6	27.744	248	1.853e-245	0.48536	1.2321	32	0.66929	1.0616	37	0.2181	0.60543	41	35474000	25755000
IPI00647217;IPI01011073	2;2	ATP-dependent helicase SKIV2L2;Superkiller viralicidic activity 2-like 2;cDNA FLJ76877, highly similar to Homo sapiens superkiller viralicidic activity 2-like 2 (SKIV2L2), mRNA;cDNA FLJ55446, highly similar to Superkiller viralicidic activity 2-like 2 (EC 3.6.1.-)	KIAA0052;SKIV2L2	2.7	117.8	1042	0.017739	0.86488	1.6674	3	0.77305	1.1681	2	0.22327	0.6046	5	706440	912650
IPI00026154;IPI00792916;IPI00829824	1;1;1	80K-H protein;Glucosidase 2 subunit beta;Glucosidase II subunit beta;Protein kinase C substrate 60.1 kDa protein heavy chain;cDNA FLJ59211, highly similar to Glucosidase 2 subunit beta;cDNA FLJ78273, highly similar to Homo sapiens protein kinase C substrate 80K-H (PRKCSH), transcript variant 2, mRNA;PRKCSH protein	G19P1;PRKCSH	1.9	60.134	535	0.067828	NaN	NaN	1	0.65883	1.0271	2	0.20948	0.60413	2	1136800	363220
IPI00183695	4	Calpactin I light chain;Calpactin-1 light chain;Cellular ligand of annexin II;p10 protein;p11;Protein S100-A10;S100 calcium-binding protein A10;S100 calcium binding protein A10 (Annexin II ligand, calpactin I, light polypeptide (P11)), isoform CRA_b;S100A10 protein	ANX2LG;CAL1L;CLP11;S100A10;hCG_16920	27.8	11.203	97	1.5376e-08	0.50288	1.265	6	0.72211	1.0956	7	0.2134	0.60275	8	2676000	2091200
IPI00024312	1	Faciogenital dysplasia 1 protein;FYVE, RhoGEF and PH domain-containing protein 1;Rho/Rac guanine nucleotide exchange factor FGD1;Zinc finger FYVE domain-containing protein 3;cDNA FLJ51291, highly similar to FYVE, RhoGEF and PH domain-containing protein 1	FGD1;FGDY;ZFYVE3	1.4	106.56	961	0.0048269	0.22369	0.6272	3	0.35846	0.5742	5	0.21953	0.60238	3	777760	644600
IPI00014474	1	A-kinase anchor protein 8;A-kinase anchor protein 95 kDa;AKAP8 protein;Putative uncharacterized protein DKFZp586B1222	AKAP8;AKAP95;DKFZp586B1222	2.9	76.107	692	1.8199e-08	0.81286	2.1489	3	1.2368	1.856	4	0.225	0.6013	3	1854800	1360200
IPI00400922;IPI01011284	92;60	NF-kappa-B-binding protein;Programmed cell death protein 11;Protein RRP5 homolog;cDNA FLJ61218, highly similar to RRP5 protein homolog;cDNA FLJ54437, highly similar to RRP5 protein homolog	KIAA0185;PDCD11	50.3	208.7	1871	0	0.94805	1.8287	235	0.93136	1.2504	337	0.22436	0.60013	241	149560000	113410000
IPI00306380;IPI00003886;IPI00798037;IPI00946884;IPI00945015	17;17;2;2;2	E2-induced gene 3 protein;Guanine nucleotide-binding protein-like 3;Novel nucleolar protein 47;Nucleolar GTP-binding protein 3;Nucleostemin	E2IG3;GNL3;NS	37.9	61.992	549	7.8924e-153	0.65469	1.3556	34	1.1414	1.5913	34	0.21556	0.59213	34	7428600	5547600
IPI00856037	28	Putative uncharacterized protein DKFZp686A13234	DKFZp686A13234	51.2	59.952	535	0	0.64576	1.2518	2	0.76342	1.018	3	0.22553	0.59156	2	1870600	977980
IPI00456887;IPI00929107	35;33	Heterogeneous nuclear ribonucleoprotein U-like protein 2;Scaffold-attachment factor A2	HNRNPUL2;HNRPUL2	43.8	85.104	747	0	0.57591	0.85816	64	0.8159	1.0127	61	0.20059	0.58434	79	36267000	23858000
IPI00980134	1		Conserved hypothetical protein	15.6	14.218	122	0.028083	0.26132	0.71881	2	0.45428	0.75843	4	0.1913	0.58132	2	833540	302670
IPI00009070;IPI00974576;IPI00922255;IPI00983593;IPI00550360;IPI00984269;IPI00975530;IPI00980122;IPI00168609;IPI01018039;IPI00642426;IPI00982316;IPI00973826;IPI00985454;IPI00977347;IPI00984766	13;13;12;12;12;11;6;4;1;1;1;1;1;1;1;1	ERFS;HBS1-like protein;cDNA FLJ77957, highly similar to Homo sapiens HBS1-like (S. cerevisiae) (HBS1L), mRNA;cDNA FLJ14196 fis, clone NT2RP3002330, highly similar to HBS1-like protein;cDNA FLJ52343, highly similar to HBS1-like protein;cDNA FLJ59477, highly similar to HBS1-like protein	HBS1;HBS1L;KIAA1038	26.8	75.472	684	4.8679e-95	0.85751	1.7982	14	1.1581	1.6713	7	0.2136	0.57939	29	2656000	2291000
IPI00329784;IPI00893362;IPI00217188;IPI00952627	1;1;1;1	Brain ryanodine receptor-calcium release channel;Brain-type ryanodine receptor;Ryanodine receptor 3;Putative uncharacterized protein RYR3	HBRR;RYR3	0.2	552.04	4870	3.8173e-07	0.28127	0.7149	7	0.95554	1.1439	5	0.20488	0.57084	6	8354200	3621000
IPI00748303;IPI00784224	29;28	Putative uncharacterized protein ZFR;M-phase phosphoprotein homolog;Zinc finger RNA-binding protein;cDNA FLJ75527, highly similar to Homo sapiens zinc finger RNA binding protein (ZFR), mRNA;Zinc finger RNA binding protein;cDNA FLJ31376 fis, clone NESOP1000010, highly similar to Homo sapiens zinc finger RNA binding protein (ZFR), mRNA;cDNA FLJ60545, highly similar to Homo sapiens zinc finger RNA b…	ZFR	38.4	115.15	1056	0	0.62468	1.134	59	0.74601	0.92884	73	0.21347	0.57062	97	33160000	15238000
IPI00012442;IPI00442863;IPI01011685;IPI00974560	7;5;4;3	ATP-dependent DNA helicase VIII;GAP SH3 domain-binding protein 1;Ras GTPase-activating protein-binding protein 1;cDNA FLJ51772, highly similar to Ras-GTPase-activating protein-binding protein 1 (EC 3.6.1.-);GTPase activating protein (SH3 domain) binding protein 1;Ras-GTPase-activating protein SH3-domain-binding protein variant;cDNA, FLJ92947, Homo sapiens Ras-GTPase-activating protein SH3-domain-…	G3BP;G3BP1;DKFZp686L1159;hCG_39146	18.2	52.164	466	2.518e-25	2.5982	5.7793	10	1.9427	3.2366	14	0.19928	0.57024	17	4404300	3964800
IPI00304232	2	Ribosome biogenesis protein WDR12;WD repeat-containing protein 12;cDNA FLJ51286, highly similar to WD repeat protein 12;CDW7/WDR12;Putative uncharacterized protein WDR12;WD repeat domain 12, isoform CRA_a	WDR12;hCG_1779944	9	47.707	423	5.8971e-12	0.77365	1.6927	2	0.86446	1.2098	2	0.20306	0.56931	3	4342600	3265800
IPI00006726	2	Cancer/testis antigen 3.2;DSS-AHC critical interval MAGE superfamily 6;MAGE XP-2 antigen;MAGE-B2 antigen;Melanoma-associated antigen B2;cDNA, FLJ93871, highly similar to Homo sapiens melanoma antigen, family B, 2 (MAGEB2), mRNA;Melanoma antigen, family B, 2 variant	MAGEB2	6	35.277	319	8.6e-05	0.62494	1.6358	4	0.80402	1.2948	4	0.21926	0.56672	4	580470	315570
IPI00895871;IPI00170865;IPI00387038;IPI00514954;IPI01011565	2;2;1;1;1	Membrane-associated guanylate kinase inverted 3;Membrane-associated guanylate kinase, WW and PDZ domain-containing protein 3	KIAA1634;MAGI3	1.2	165.61	1506	0.032756	0.16544	0.45136	3	0.53707	0.73657	2	0.19474	0.56073	5	1586900	706040
IPI00020928;IPI00643708;IPI00644515;IPI01018732	8;6;6;2	Mitochondrial transcription factor 1;Transcription factor 6;Transcription factor 6-like 2;Transcription factor A, mitochondrial;TFAM protein;Putative uncharacterized protein TFAM	TCF6;TCF6L2;TFAM	35.4	29.096	246	1.2278e-85	1.6335	4.2957	13	2.1861	3.6521	17	0.17819	0.54161	19	11798000	6879100
IPI00024320	2	Putative RNA-binding protein 3;RNA-binding motif protein 3;RNPL	RBM3;RNPL	17.8	17.17	157	6.3727e-07	0.68701	2.1874	4	0.88912	1.5104	4	0.14411	0.53842	4	860160	780400
IPI00883857;IPI00644079;IPI00479217;IPI00644224	44;43;41;41	Heterogeneous nuclear ribonucleoprotein U;p120;pp120;Scaffold attachment factor A;Heterogeneous nuclear ribonucleoprotein U (Scaffold attachment factor A);HNRPU protein;cDNA FLJ44920 fis, clone BRAMY3011501, highly similar to Heterogeneous nuclear ribonucleoprotein U;Heterogeneous nuclear ribonucleoprotein U (Scaffold attachment factor A), isoform CRA_a;Putative uncharacterized protein;cDNA FLJ54…	HNRNPU;HNRPU;SAFA;U21.1;RP11-11N7.3-002;RP11-11N7.3-003;RP11-11N7.3-004;hCG_22289	47.4	90.583	825	0	0.80134	1.5204	209	1.0087	1.3396	251	0.18946	0.5372	262	407010000	264390000
IPI00012756;IPI00908843	4;4	Interferon-induced protein with tetratricopeptide repeats 5;Retinoic acid- and interferon-inducible 58 kDa protein;cDNA, FLJ92678, highly similar to Homo sapiens interferon-induced protein with tetratricopeptide repeats 5 (IFIT5), mRNA;IFIT5 protein;cDNA FLJ53857, highly similar to Interferon-induced protein with tetratricopeptide repeats 5	IFIT5;RI58	8.7	55.846	482	5.9166e-52	0.90574	1.9446	14	1.5932	2.2376	12	0.19283	0.52671	20	2634900	6177600
IPI01022491	40	cDNA FLJ51951, highly similar to Squamous cell carcinoma antigen recognized by T-cells 3	cDNA FLJ51951, highly similar to Squamous cell carcinoma antigen recognized by T-cells 3	54.2	89.04	771	0	0.93559	1.7576	7	1.428	2.0717	6	0.17695	0.52405	9	1504400	1670200
IPI00044761;IPI00945342;IPI00945494	8;6;1	Pseudouridylate synthase 7 homolog;cDNA FLJ33964 fis, clone CTONG2019029, highly similar to Pseudouridylate synthase 7 homolog (EC 5.4.99.-);cDNA FLJ46788 fis, clone TRACH3028855, highly similar to Pseudouridylate synthase 7 homolog (EC 5.4.99.-)	KIAA1897;PUS7	16.6	75.035	661	2.7567e-15	0.96411	2.0029	2	1.0807	1.7357	3	0.19039	0.51511	12	857650	439060
IPI00045051	13	Purine-rich element-binding protein B;Transcriptional activator protein Pur-beta	PURB	53.5	33.24	312	1.6485e-222	0.73115	1.816	35	1.072	1.6265	25	0.17791	0.51403	33	42135000	34746000
IPI00187011	4	Zinc finger CCCH domain-containing protein 4	C19orf7;KIAA1064;ZC3H4	5.7	140.26	1303	9.8732e-08	1.0459	2.1687	4	1.444	1.9827	3	0.15136	0.51171	5	597420	333360
IPI00894378	1		8 kDa protein	12.1	7.5654	66	0.024985	0.33209	0.79855	4	0.62875	0.91478	4	0.18112	0.50565	3	832790	602960
IPI00025974	4	Charged multivesicular body protein 4b;Chromatin-modifying protein 4b;SNF7 homolog associated with Alix 1;SNF7-2;Vacuolar protein sorting-associated protein 32-2	C20orf178;CHMP4B;SHAX1	22.8	24.95	224	6.1573e-14	0.77911	2.2069	8	0.91914	1.5947	8	0.17853	0.50447	5	343230	321520
IPI00006025;IPI00719256;IPI01012420;IPI00790281;IPI01022779;IPI01022014;IPI01022328;IPI01021874;IPI01022948;IPI00383381;IPI00921422;IPI00028275;IPI00472887	50;49;28;25;15;10;9;5;5;3;1;1;1	Squamous cell carcinoma antigen recognized by T-cells 3;Tat-interacting protein of 110 kDa;cDNA FLJ50292, highly similar to Squamous cell carcinoma antigen recognized byT-cells 3;SART3 protein;cDNA FLJ51777, highly similar to Squamous cell carcinoma antigen recognized byT-cells 3	KIAA0156;SART3;TIP110	51.2	109.93	963	0	1.0866	1.7911	166	1.5525	2.032	171	0.17004	0.49468	182	159810000	118700000
IPI00010204;IPI00843996	10;10	Pre-mRNA-splicing factor SRP20;Splicing factor, arginine/serine-rich 3;cDNA, FLJ92926, Homo sapiens splicing factor, arginine/serine-rich 3 (SFRS3), mRNA;Splicing factor arginine/serine-rich 3;Splicing factor, arginine/serine-rich 3, isoform CRA_d;cDNA FLJ52832, highly similar to Splicing factor, arginine/serine-rich 3;Splicing factor, arginine/serine-rich 3, isoform CRA_a	SFRS3;SRP20;hCG_14802	45.1	19.329	164	1.2211e-142	0.82175	2.0243	44	1.1504	1.8031	45	0.16718	0.48771	49	46160000	37772000
IPI00869136;IPI00890713	1;1	Pecanex-like protein 3	PCNXL3	1.2	222.04	2034	0.0092354	0.23282	0.61336	4	0.47004	0.73164	4	0.17806	0.48106	4	8664900	2728100
IPI00000015;IPI01015447;IPI00908618;IPI00979480	6;6;3;1	Pre-mRNA-splicing factor SRP75;Splicing factor, arginine/serine-rich 4;SRP001LB;cDNA FLJ76859, highly similar to Homo sapiens splicing factor, arginine/serine-rich 4 (SFRS4), mRNA;Splicing factor, arginine/serine-rich 4, isoform CRA_b;Splicing factor, arginine/serine-rich 4 variant;cDNA FLJ50118, highly similar to Splicing factor, arginine/serine-rich 4	SFRS4;SRP75;hCG_23483	13.2	56.678	494	2.906e-45	0.40293	0.79395	4	0.65718	0.99929	4	0.21461	0.47916	6	790000	522630
IPI00304692;IPI00552938;IPI00061178;IPI00939558;IPI00167369;IPI00004450;IPI00975815	3;3;2;2;1;1;1	Glycoprotein p43;Heterogeneous nuclear ribonucleoprotein G;Heterogeneous nuclear ribonucleoprotein G, N-terminally processed;RNA-binding motif protein, X chromosome;cDNA FLJ54953, highly similar to Heterogeneous nuclear ribonucleoprotein G;cDNA FLJ59107, moderately similar to Heterogeneous nuclear ribonucleoprotein G;RNA binding motif protein, X-linked;RNA-binding motif protein X-linked-like 1 (K…	HNRPG;RBMX;RBMXP1;RP11-1114A5.1-003;CCBL2;DKFZp547N1117;hCG_23341;RBMXL1;RP4-531M19.2-001;RP4-531M19.2-002	9	42.331	391	6.3807e-22	0.52365	1.3144	2	0.9976	1.6018	2	0.15561	0.4732	7	403330	574440
IPI00216737;IPI00395527;IPI00383332;IPI00967681;IPI00966893;IPI00868858	5;5;4;2;2;1	Mineral dust-induced gene protein;MYC-induced nuclear antigen;Nucleolar protein 52	MDIG;MINA;MINA53;NO52	17.4	52.8	465	2.0318e-21	0.64025	1.4174	2	NaN	NaN	1	0.18189	0.47186	12	3088300	1591400
IPI00376756;IPI00217477;IPI00640781;IPI00643317;IPI00411540;IPI00888596;IPI00374293;IPI00744556	3;3;3;3;3;2;1;1	High mobility group protein 2a;High mobility group protein 4;High mobility group protein B3;Non-histone chromosomal protein	HMG2A;HMG4;HMGB3	20.7	23.744	208	8.5709e-48	0.58946	0.99835	7	0.78502	1.3477	8	0.1937	0.46983	7	1897800	1133700
IPI00410693;IPI00470497;IPI00470498;IPI00412714	8;8;8;8	PAI1 RNA-binding protein 1;Plasminogen activator inhibitor 1 RNA-binding protein;SERPINE1 mRNA-binding protein 1;SERPINE1 mRNA binding protein 1, isoform CRA_c;SERPINE1 mRNA binding protein 1, isoform CRA_d;Putative uncharacterized protein DKFZp686P17171;cDNA, FLJ92551, Homo sapiens PAI-1 mRNA-binding protein (PAI-RBP1), mRNA;PAI-1 mRNA-binding protein variant;SERPINE1 mRNA binding protein 1	CGI-55;PAIRBP1;SERBP1;hCG_2032021;DKFZp686P17171;RP11-393N21.3-001	21.5	50.92	465	0	0.17666	0.4048	30	0.23347	0.35959	22	0.15476	0.4631	27	7627800	23462000
IPI00219097;IPI00967671	7;5	High mobility group protein 2;High mobility group protein B2;High-mobility group box 2	HMG2;HMGB2	35.9	24.033	209	1.1075e-88	0.60991	1.3998	6	0.67168	1.0607	10	0.16874	0.46177	7	3535100	2320500
IPI00023972;IPI00397372;IPI00792829	2;2;2	DEAD box protein 47;Probable ATP-dependent RNA helicase DDX47;DEAD (Asp-Glu-Ala-Asp) box polypeptide 47 isoform 1 variant;HCG27698, isoform CRA_e;MSTP162;DEAD box protein;DEAD box polypeptide 47 isoform 1 variant;Hqp0256 protein;cDNA FLJ57094, highly similar to Probable ATP-dependent RNA helicase DDX47 (EC3.6.1.-)	DDX47;hCG_27698;MST162;E4-DBP	6.2	50.646	455	7.4246e-06	0.50096	1.3249	2	0.49523	0.86967	2	0.184	0.45596	4	362520	189700
IPI00015808;IPI01014625;IPI01012954	5;2;1	Autoantigen NGP-1;Nucleolar GTP-binding protein 2;cDNA, FLJ93364, Homo sapiens nucleolar GTPase (HUMAUANTIG), mRNA;Guanine nucleotide binding protein-like 2 (Nucleolar)	GNL2;NGP1;hCG_25676;RP3-423B22.7-001	7.5	83.654	731	5.725e-07	0.49823	1.1092	6	0.909	1.3525	6	0.16915	0.45581	17	864500	1230100
IPI01012540;IPI00373877;IPI00337602	3;3;3	Putative uncharacterized protein ZNF326;Zinc finger protein 326;cDNA FLJ50345, highly similar to Zinc finger protein 326;Zinc finger protein 326, isoform CRA_a	ZNF326;hCG_22859	6.9	65.695	582	4.4235e-09	1.4477	2.8365	5	2.1141	2.9207	6	0.16527	0.45553	4	971510	812500
IPI00915825;IPI00012341;IPI00413654;IPI01009006;IPI00221286	4;4;3;3;2	CS0DF038YO05 variant;Delayed-early protein HRS;Pre-mRNA-splicing factor SRP40;Splicing factor, arginine/serine-rich 5;Full-length cDNA clone CS0DF038YO05 of Fetal brain of Homo sapiens (human);Splicing factor, arginine/serine-rich 5, isoform CRA_c;cDNA FLJ57379, highly similar to Splicing factor, arginine/serine-rich 5;cDNA FLJ57437, highly similar to Splicing factor, arginine/serine-rich 5;Splic…	HRS;SFRS5;SRP40;hCG_21965;DKFZp686L2175	14.4	37.254	326	3.586e-40	0.49162	1.2699	7	0.63998	1.0427	5	0.18798	0.45389	10	1063500	673590
IPI00012340;IPI01022396;IPI00793205	7;4;3	Pre-mRNA-splicing factor SRp30C;Splicing factor, arginine/serine-rich 9;cDNA FLJ76387, highly similar to Homo sapiens splicing factor, arginine/serine-rich 9 (SFRS9), mRNA	SFRS9;SRP30C	34.4	25.542	221	5.1511e-47	0.54875	1.4585	8	0.88725	1.4508	8	0.16478	0.45378	10	1739300	5291100
IPI00165230;IPI00335930	7;7	DAZ-associated protein 1;Deleted in azoospermia-associated protein 1;cDNA FLJ35575 fis, clone SPLEN2006143, highly similar to DAZ-associated protein 1	DAZAP1	28.7	43.383	407	6.133e-133	1.3552	3.3743	11	2.1784	3.3902	10	0.15566	0.44034	16	4897400	5207400
IPI00783872;IPI00873926;IPI00982178;IPI00978969;IPI00910763;IPI00975644	3;3;3;3;2;2	Caprin-1;Cell cycle-associated protein 1;Cytoplasmic activation- and proliferation-associated protein 1;GPI-anchored membrane protein 1;GPI-anchored protein p137;Membrane component chromosome 11 surface marker 1;cDNA FLJ46087 fis, clone TESTI2009497, highly similar to GPI-anchored protein p137;cDNA FLJ57278	CAPRIN1;GPIAP1;GPIP137;M11S1	4.8	78.365	709	6.4802e-09	NaN	NaN	0	2.595	3.5235	4	0.16357	0.43918	3	139570	137510
IPI00807412;IPI00619911;IPI00100192;IPI00647805	1;1;1;1	Cytosolic 5-nucleotidase 3;Cytosolic 5-nucleotidase III;p36;Pyrimidine 5-nucleotidase 1;Uridine 5-monophosphate hydrolase 1	HSPC233;NT5C3;P5N1;UMPH1	3.9	37.948	336	0.022707	NaN	NaN	0	NaN	NaN	1	0.1541	0.43655	2	209650	61112
IPI00303158;IPI00479958;IPI01011221	1;1;1	CMP-N-acetylneuraminic acid synthase;N-acylneuraminate cytidylyltransferase;Cytidine 5-monophosphate N-acetylneuraminic acid synthetase variant	CMAS	3	48.379	434	0.0039428	NaN	NaN	0	NaN	NaN	0	0.16957	0.43543	2	43318	38937
IPI00031556;IPI00830039	14;14	Splicing factor U2AF 65 kDa subunit;U2 auxiliary factor 65 kDa subunit;U2 snRNP auxiliary factor large subunit;U2 small nuclear RNA auxiliary factor 2 isoform b	U2AF2;U2AF65	47.6	53.5	475	7.786e-185	0.99547	2.1726	36	1.3262	1.7413	24	0.13943	0.42211	37	30814000	39032000
IPI00031801;IPI00219148;IPI00555698;IPI01014994	12;12;6;2	Cold shock domain-containing protein A;DNA-binding protein A;Single-strand DNA-binding protein NF-GMB;CSDA protein variant	CSDA;DBPA	36	40.089	372	0	0.17224	0.37181	3	NaN	NaN	1	0.17551	0.41719	2	318820	465840
IPI00073713;IPI00910884;IPI00167806;IPI00908857;IPI00455161;IPI01022011	7;7;7;4;4;1	RNA-binding protein Musashi homolog 2;cDNA FLJ56904, highly similar to RNA-binding protein Musashi homolog 2;cDNA FLJ52888, highly similar to RNA-binding protein Musashi homolog 2	MSI2	29.3	35.196	328	6.6464e-168	1.2573	3.0916	4	1.657	2.6038	10	0.1433	0.41059	14	3196000	1541800
IPI00005613;IPI00619914;IPI00619942;IPI00457142;IPI00871981;IPI00872091;IPI00102851;IPI00946935	8;7;5;4;3;3;2;2	Splicing factor U2AF 35 kDa subunit;U2 auxiliary factor 35 kDa subunit;U2 snRNP auxiliary factor small subunit;U2 small nuclear RNA auxillary factor 1 isoform a;U2 small nuclear RNA auxiliary factor 1;Putative uncharacterized protein DKFZp313J1712;U2(RNU2) small nuclear RNA auxiliary factor 1, isoform CRA_b;FP793;U2(RNU2) small nuclear RNA auxiliary factor 1, isoform CRA_a	U2AF1;U2AF35;U2AFBP;DKFZp313J1712;hCG_401287	45	27.872	240	7.2711e-95	1.2092	2.9674	15	1.8223	2.5235	13	0.14896	0.40431	16	19875000	7365000
IPI00028888;IPI00220684;IPI00964648;IPI00965952;IPI01012829;IPI00968092;IPI00967562	16;16;14;11;8;7;6	AU-rich element RNA-binding protein 1;Heterogeneous nuclear ribonucleoprotein D0	AUF1;HNRNPD;HNRPD	36.3	38.434	355	4.9502e-182	1.2631	3.0578	46	2.0634	3.0407	38	0.13948	0.39016	56	67967000	86967000
IPI00011268;IPI00216044;IPI00642213;IPI00641351;IPI00514496;IPI00640938	12;12;12;8;7;7	Autoantigen p542;Heterogeneous nuclear ribonucleoprotein C-like 2;hnRNP associated with lethal yellow protein homolog;RNA-binding protein Raly;cDNA FLJ77422, highly similar to Homo sapiens RNA binding protein, autoantigenic (hnRNP-associated with lethal yellow homolog (mouse)), transcript variant 1, mRNA;RNA binding protein (Autoantigenic, hnRNP-associated with lethal yellow) long isoform variant…	HNRPCL2;P542;RALY;hCG_37136;RP1-64K7.1-007;RP1-64K7.1-004;RP1-64K7.1-005;RP1-64K7.1-003	35.5	32.55	307	7.0924e-63	1.3958	3.3803	15	2.152	3.7068	23	0.13723	0.38606	23	4604500	4007200
IPI00020701;IPI00641679;IPI00888358;IPI00943355;IPI00644349;IPI01011710	3;3;3;3;3;2	ERI1 exoribonuclease 3;Prion interactor 1;Prion protein-interacting protein;cDNA FLJ56336, highly similar to Homo sapiens prion protein interacting protein (PRNPIP), mRNA;Prion protein interacting protein, isoform CRA_c;Prion protein interacting protein;Putative uncharacterized protein ERI3;cDNA FLJ60449, highly similar to Homo sapiens prion protein interacting protein (PRNPIP), mRNA;Prion protei…	ERI3;PINT1;PRNPIP;PRNPIP1;hCG_25206;RP5-891H21.3-006;RP5-891H21.3-004;RP5-891H21.3-002	11.9	37.238	337	1.7372e-27	1.1444	2.8428	7	1.6027	2.3336	5	0.13476	0.38305	8	2905600	1173900
IPI00396406;IPI00927618;IPI00927374	2;2;1	Probable E3 ubiquitin-protein ligase makorin-2;RING finger protein 62;Putative uncharacterized protein MKRN2;cDNA FLJ52346, highly similar to Makorin-2;Makorin, ring finger protein, 2, isoform CRA_b	HSPC070;MKRN2;RNF62;hCG_28319	3.8	46.94	416	0.00039028	1.8131	5.6105	3	1.2894	2.1141	4	0.10698	0.38188	3	956600	639970
IPI00384265;IPI00472054;IPI00039626;IPI00719085;IPI00220935	2;2;2;1;1	Constitutive coactivator of PPAR-gamma-like protein 1;Oxidative stress-associated Src activator;Protein FAM120A	C9orf10;FAM120A;KIAA0183;OSSA	2.4	125.27	1146	0.019725	NaN	NaN	0	NaN	NaN	0	0.16892	0.37041	5	109060	45313
IPI00844264;IPI00973794;IPI00470891;IPI00873244;IPI00978608;IPI00977654	4;4;4;4;3;1	Putative uncharacterized protein DKFZp779B0247;Cold shock domain-containing protein E1;N-ras upstream gene protein;Protein UNR;cDNA FLJ12454 fis, clone NT2RM1000555, highly similar to UNR PROTEIN;cDNA FLJ12466 fis, clone NT2RM1000826, highly similar to UNR PROTEIN;NRAS-related protein;CSDE1 protein;Putative uncharacterized protein DKFZp566C233;Putative uncharacterized protein DKFZp586J0620	DKFZp779B0247;CSDE1;D1S155E;KIAA0885;NRU;UNR;DKFZp566C233;DKFZp586J0620	6.4	93.741	844	0.00019773	1.3406	1.9552	4	1.6733	2.1185	6	0.13338	0.36427	12	787650	641110
IPI00384746;IPI00334276;IPI00030532;IPI00332395;IPI00793395;IPI00180176	4;4;2;2;2;1	Copine VIII;Copine-8;cDNA FLJ25727 fis, clone TST05479;Copine V;Copine-5;Copine IX;Copine-9;cDNA FLJ37679 fis, clone BRHIP2012922, highly similar to Copine-8;LOC144402 protein	CPNE8;CPNE5;KIAA1599;CPNE9	9.2	63.107	564	4.6526e-24	0.67213	1.4034	4	NaN	NaN	0	0.12988	0.36204	3	254690	1617000
IPI00955965;IPI00291946;IPI00941385	3;3;3	Deubiquitinating enzyme 10;Ubiquitin carboxyl-terminal hydrolase 10;Ubiquitin thioesterase 10;Ubiquitin-specific-processing protease 10;USP10 protein	KIAA0190;USP10	4.6	92.596	846	7.6722e-07	NaN	NaN	1	5.5744	7.4351	6	0.12088	0.34307	8	830840	821210
IPI01009595;IPI00005978;IPI01011463;IPI00385786;IPI00746575;IPI00902967;IPI00477842;IPI00856075;IPI00739666	9;9;8;6;5;5;3;3;2	Protein PR264;Splicing component, 35 kDa;Splicing factor SC35;Splicing factor, arginine/serine-rich 2;Splicing factor, arginine/serine-rich 2 variant;cDNA FLJ40890 fis, clone UTERU2001024, highly similar to SPLICING FACTOR, ARGININE/SERINE-RICH 2;Splicing factor, arginine/serine-rich 2, isoform CRA_d;cDNA FLJ52570, highly similar to Splicing factor, arginine/serine-rich 2;Splicing factor, arginin…	SFRS2;hCG_27842	36.9	25.387	222	4.1098e-185	1.2401	2.9777	64	1.8739	3.1157	60	0.11734	0.3394	73	93189000	73614000
IPI00514277;IPI00736672;IPI00385562;IPI00749287;IPI00942653;IPI00759828;IPI01009310;IPI01009757;IPI01010211;IPI01015412;IPI01015844;IPI01014915;IPI01015802	5;5;5;5;5;5;3;3;3;3;1;1;1	Protein quaking;cDNA FLJ52494, highly similar to Mus musculus quaking (Qk), mRNA	HKQ;QKI	17	37.67	341	4.4019e-65	2.3055	6.3634	3	2.6246	4.5684	4	0.12321	0.33573	9	949380	1531700
IPI00977968;IPI00005792;IPI00414963	4;4;4	Nuclear poly(A)-binding protein 1;Poly(A)-binding protein II;Polyadenylate-binding nuclear protein 1;Polyadenylate-binding protein 2;cDNA FLJ57714, highly similar to Poly(A)-binding protein 2	PAB2;PABP2;PABPN1	15.9	37.198	333	9.8221e-13	0.91874	2.3524	2	0.9504	1.6016	2	0.1026	0.33379	6	1167400	618680
IPI00334713;IPI00334587;IPI00964992;IPI00106509;IPI00966854;IPI00964686;IPI00329355	12;11;11;11;11;11;10	APOBEC1-binding protein 1;Heterogeneous nuclear ribonucleoprotein A/B;cDNA FLJ60713, highly similar to Homo sapiens heterogeneous nuclear ribonucleoprotein A/B (HNRPAB), transcript variant 1, mRNA;Heterogeneous nuclear ribonucleoprotein AB isoform a variant	ABBP1;HNRNPAB;HNRPAB	38.6	30.588	285	0	1.6813	4.0754	39	2.1215	3.2856	34	0.11878	0.33066	44	90347000	151250000
IPI00152890;IPI00556218;IPI01014186;IPI00157845;IPI01019086;IPI00291903	4;4;3;3;2;2	Nucleolar protein 6;Nucleolar RNA-associated protein;cDNA FLJ31997 fis, clone NT2RP7009259, highly similar to Nucleolar protein 6;cDNA FLJ58527, highly similar to Nucleolar protein 6	NOL6	5.7	127.59	1146	3.948e-28	NaN	NaN	1	0.15176	0.2616	6	0.084134	0.30623	5	2220700	316560
IPI00719053	41	Protein lin-41 homolog;Tripartite motif-containing protein 71	LIN41;TRIM71	59.7	93.384	868	0	1.3663	2.8963	88	2.3596	3.3045	85	0.098685	0.27823	114	87231000	54422000
IPI00396378;IPI00414696;IPI00916517	21;20;17	Heterogeneous nuclear ribonucleoproteins A2/B1	HNRNPA2B1;HNRPA2B1	53.8	37.429	353	1.0455e-222	1.2869	3.3289	43	1.5851	2.6586	53	0.095769	0.26682	85	39220000	24144000
IPI00300725;CON__P02538;IPI00909059;IPI00299145;IPI00930073;CON__P48668;IPI00956313;IPI00942257;CON__P04259;IPI00910738;CON__O95678;IPI00005859;IPI01010307;IPI01021185;IPI00793641;CON__P78386;IPI00032541;CON__Q14533;IPI00760863;IPI00297795;CON__P78385;CON__Q6NT21;IPI00182655;CON__O43790;IPI00871418;CON__Q61726;IPI00383815;IPI00025363;IPI01009054;IPI00443478;IPI01011386;IPI00909238	27;27;27;25;25;25;25;25;24;18;10;10;2;2;2;1;1;1;1;1;1;1;1;1;1;1;1;1;1;1;1;1	Cytokeratin-6A;Cytokeratin-6D;Keratin, type II cytoskeletal 6A;Keratin-6A;Type-II keratin Kb6;cDNA FLJ78504, highly similar to Homo sapiens keratin 6A (KRT6A), mRNA;cDNA FLJ54657, highly similar to Keratin, type II cytoskeletal 6A;cDNA FLJ51361, highly similar to Keratin, type II cytoskeletal 6A;cDNA FLJ53910, highly similar to Keratin, type II cytoskeletal 6A;Cytokeratin-6C;Cytokeratin-6E;Kerati…	K6A;KRT6A;KRT6D;KRT6C;KRT6E;K6B;KRT6B;KRTL1	48.4	60.044	564	0	0.031975	0.063139	18	0.11906	0.18161	5	0.099102	0.24188	7	5962600	1483000		+
IPI00419373;IPI00455134;IPI00939124;IPI00470658;IPI00927677	14;13;13;6;1	Heterogeneous nuclear ribonucleoprotein A3;cDNA FLJ52659, highly similar to Heterogeneous nuclear ribonucleoprotein A3;cDNA, FLJ79333, highly similar to Heterogeneous nuclear ribonucleoprotein A3;Heterogeneous nuclear ribonucleoprotein A3, isoform CRA_a;HNRPA3 protein;cDNA FLJ59080, highly similar to Heterogeneous nuclear ribonucleoprotein A3;cDNA FLJ58832, highly similar to Heterogeneous nuclear…	HNRNPA3;HNRPA3;hCG_2005824	35.7	39.594	378	4.6926e-199	1.3193	3.4439	28	1.9108	3.1091	25	0.079539	0.23573	34	26349000	12571000
IPI00215965;IPI00465365;IPI01021324;IPI01021093;IPI01022801;IPI00797148;IPI01021812;IPI01022218;IPI00760620;IPI00644968;IPI01022460;IPI00909288;IPI01022641;IPI00879501;IPI01022306;IPI00908994;IPI01022060;IPI00742127;IPI00869068	16;16;16;16;16;16;15;15;14;14;12;10;10;9;8;8;6;5;2	Helix-destabilizing protein;Heterogeneous nuclear ribonucleoprotein A1;hnRNP core protein A1;Single-strand RNA-binding protein;Putative uncharacterized protein;cDNA FLJ51586, moderately similar to Heterogeneous nuclear ribonucleoprotein A1;Heterogeneous nuclear ribonucleoprotein A1-like 2;hnRNP core protein A1-like 2;cDNA FLJ51587, highly similar to Heterogeneous nuclear ribonucleoprotein A1	HNRNPA1;HNRPA1;HNRNPA1L;HNRNPA1L2	46.5	38.746	372	0	1.5283	3.9671	46	2.3739	3.9028	46	0.077986	0.2258	61	28718000	22563000
IPI00746004;IPI00397358;IPI00420117;IPI00847956;IPI00795224	3;2;2;1;1	40S ribosomal protein S27-like;40S ribosomal protein S27;Metallopan-stimulin 1;Ribosomal protein S27	RPS27L;MPS1;RPS27;LOC392748;tcag7.1276;hCG_1746747;hCG_1996850;hCG_2001249;RP11-422P24.3-001	38.1	9.4771	84	3.3002e-80	0.044725	0.13967	6	0.088216	0.14119	6	0.060029	0.22078	6	10598000	2093900
IPI00013933;IPI00969616;IPI00217182;IPI01009332	7;7;7;5	250/210 kDa paraneoplastic pemphigus antigen;Desmoplakin;cDNA FLJ51487, highly similar to Desmoplakin;DSP variant protein;cDNA FLJ53584, highly similar to Desmoplakin;cDNA FLJ61543, highly similar to Desmoplakin	DSP;DSP variant protein	2.5	331.77	2871	0.00011467	0.064082	0.12368	10	0.18326	0.2632	8	0.089078	0.21853	2	883750	402900
IPI00514399	4	Putative uncharacterized protein RPS27;Ribosomal protein S27	RP11-422P24.3-002;RPS27	39.4	7.3564	66	2.8574e-98	0.06493	0.18945	8	0.091294	0.14872	13	0.067756	0.20903	8	25748000	3169900
IPI00220683;IPI01014602;IPI00220685;IPI00903278;IPI00963980	14;14;14;14;6	AU-rich element RNA-binding protein 1;Heterogeneous nuclear ribonucleoprotein D0;cDNA FLJ54150, highly similar to Heterogeneous nuclear ribonucleoprotein D0;cDNA FLJ61020, highly similar to Heterogeneous nuclear ribonucleoprotein D0;P37 AUF1	AUF1;HNRNPD;HNRPD	32.7	36.272	336	6.1255e-173	NaN	NaN	1	2.5776	4.0931	2	0.072099	0.20002	2	382970	570260
IPI00430812;IPI00430813;IPI00895806;IPI00895911;IPI00967344;IPI00895852;IPI00430814;IPI00977873	6;6;5;5;5;5;5;5	Cellular nucleic acid-binding protein;Zinc finger protein 9;cDNA FLJ77718;Cellular nucleic acid binding protein alpha variant 1;Zinc finger protein 9 (A cellular retroviral nucleic acid binding protein);Cellular nucleic acid binding protein beta variant 2;Cellular nucleic acid binding protein beta variant 1;cDNA FLJ61146, highly similar to Cellular nucleic acid-binding protein;Cellular nucleic ac…	CNBP;RNF163;ZNF9	40.1	19.463	177	8.0609e-72	1.8911	5.2091	10	3.1881	5.1757	12	0.06246	0.18357	14	6784400	3069800
CON__P02769	2		>P02769 SWISS-PROT:P02769 (Bos taurus) Bovine serum albumin precursor	3.5	69.293	607	0.031423	NaN	NaN	1	0.18413	0.25037	4	0.073211	0.18053	2	322450	255990		+
IPI00011274;IPI00845282;IPI00045498	10;10;10	AU-rich element RNA-binding factor;Heterogeneous nuclear ribonucleoprotein D-like;JKT41-binding protein;Protein laAUF1;cDNA FLJ59198, highly similar to Homo sapiens heterogeneous nuclear ribonucleoprotein D-like (HNRPDL), transcript variant 2, mRNA;cDNA FLJ60148, highly similar to Homo sapiens heterogeneous nuclear ribonucleoprotein D-like (HNRPDL), transcript variant 2, mRNA	HNRPDL;JKTBP	21.9	46.437	420	3.9371e-170	3.2142	8.0558	21	4.5717	7.4887	23	0.061379	0.16539	32	17042000	32680000
IPI00030320;IPI01015091	2;1	ATP-dependent RNA helicase p54;DEAD box protein 6;Oncogene RCK;Probable ATP-dependent RNA helicase DDX6;cDNA, FLJ93750, Homo sapiens DEAD (Asp-Glu-Ala-Asp) box polypeptide 6 (DDX6), mRNA;DDX6 protein	DDX6;HLR2;RCK	4.8	54.416	483	0.0014627	NaN	NaN	0	2.2615	3.7648	2	0.059434	0.15759	2	230640	182580
IPI01009672;IPI00006091;IPI00472316;IPI00304639;IPI00375141;IPI00304638;IPI00220577;IPI00334618;IPI00335579;IPI00376366;IPI00184337;IPI00376375;IPI00872706;IPI00334178;IPI00184813;IPI00376367;IPI00419537;IPI01011069;IPI01014779	3;3;3;3;3;3;3;1;1;1;1;1;1;1;1;1;1;1;1	Dystrophin;DMD protein;Duchenne muscular dystrophy gene	DMD;GS1-19O24.1-006;GS1-19O24.1-002	1.1	426.7	3685	2.7344e-05	0.0083764	0.021209	6	0.048876	0.084741	3	0.0411	0.14591	3	7745200	248380
IPI00514908	5	Keratinocyte proline-rich protein	C1orf45;KPRP	12.6	64.135	579	9.204e-06	0.047257	0.094886	8	0.070581	0.10422	2	0.057947	0.13861	6	1443600	371070
CON__Q8BGZ7	10	Cytokeratin-75;Keratin, type II cytoskeletal 75;Keratin-6 hair follicle;Keratin-75;Type II keratin-K6hf;Type-II keratin Kb18;Cytokeratin KRT2-6HF	Kb18;Krt75;Krt2-6hf;Krtcap1	15.2	59.74	552	3.5912e-151	NaN	NaN	1	NaN	NaN	1	0.051515	0.12703	2	439640	21007		+
IPI00015614;IPI00976080;IPI00220839;IPI00843764;IPI00984586	1;1;1;1;1	Brain trypsinogen;Mesotrypsinogen;Serine protease 3;Serine protease 4;Trypsin III;Trypsin IV;Trypsin-3;Protease, serine, 3 (Mesotrypsin), isoform CRA_d;Trypsinogen 4;PRSS3 protein;Protease, serine, 3;Protease serine 4 isoform B;Protease, serine, 3 (Mesotrypsin), isoform CRA_b;Trypsinogen 5	PRSS3;PRSS4;TRY3;TRY4;hCG_2033679;RP11-176F3.3-002;mesotrypsinogen	4.3	32.528	304	1.737e-21	0.024953	0.057179	4	0.078802	0.10444	3	0.048004	0.11726	5	2100600	233950
CON__P02662	2		>P02662 SWISS-PROT:P02662 Alpha-S1-casein - Bos taurus (Bovine).	11.1	22.975	199	0.020628	NaN	NaN	1	0.012939	0.017284	2	0.043296	0.10622	3	458630	77858		+
IPI00017163;IPI00827974	1;1	E3 ubiquitin-protein ligase HECW2;HECT, C2 and WW domain-containing protein 2;NEDD4-like E3 ubiquitin-protein ligase 2	HECW2;KIAA1301;NEDL2	1.1	175.77	1572	0.065446	0.03168	0.06209	4	NaN	NaN	0	0.051368	0.10512	2	1800700	167170
IPI00386597;IPI00045418	4;2	Small proline-rich protein 2E;Small proline-rich protein II;Small proline-rich protein 2F	SPRR2E;SPRR2F	79.2	7.8553	72	3.0089e-10	0.014726	0.029023	6	0.065686	0.092419	2	0.042073	0.10375	2	1125200	144190
CON__P08779;IPI00217963;CON__Q3ZAW8;CON__Q9Z2K1;IPI00795719;IPI00929669	22;22;7;7;5;4	Cytokeratin-16;Keratin, type I cytoskeletal 16;Keratin-16;Keratin	KRT16;KRT16A;keratin	54.8	51.267	473	4.3333e-221	0.024493	0.049868	35	0.12463	0.18833	13	0.03452	0.085938	21	15104000	2929700		+
CON__P13647;IPI00009867;IPI00796776;IPI01023004;IPI01020842;IPI01021125;IPI01020679;IPI01022815	29;29;25;12;10;9;5;2	58 kDa cytokeratin;Cytokeratin-5;Keratin, type II cytoskeletal 5;Keratin-5;Type-II keratin Kb5;cDNA FLJ59922, highly similar to Keratin, type II cytoskeletal 5;cDNA FLJ54081, highly similar to Keratin, type II cytoskeletal 5	KRT5	44.9	62.378	590	0	0.020264	0.040792	35	0.028856	0.043858	23	0.03285	0.079247	35	21011000	6729500		+
CON__P35908;IPI00021304;IPI00376379;CON__Q7Z794;IPI00910602;IPI00386758;CON__P19013;IPI00290078;IPI00797452;IPI01022327;IPI01022175;IPI01022184;IPI01020752;IPI01021999;IPI01021890	35;35;4;4;2;2;2;2;2;2;2;2;2;1;1	Cytokeratin-2e;Epithelial keratin-2e;Keratin, type II cytoskeletal 2 epidermal;Keratin-2 epidermis;Keratin-2e;Type-II keratin Kb2	KRT2;KRT2A;KRT2E	63.7	65.865	645	0	0.0292	0.05189	104	0.017338	0.021182	89	0.02298	0.066884	105	105980000	12884000		+
CON__P00761	9		>P00761 SWISS-PROT:P00761|TRYP_PIG Trypsin - Sus scrofa (Pig).	43.7	24.409	231	0	0.012112	0.026201	84	0.016318	0.02315	109	0.02244	0.062984	136	1429600000	78779000		+
CON__Q5D862;IPI00397801	2;2	Filaggrin-2;Intermediate filament-associated and psoriasis-susceptibility protein	FLG2;IFPS	1	248.07	2391	4.1554e-15	0.089556	0.17672	2	0.039938	0.050998	3	0.022431	0.05479	3	1001400	177430		+
IPI00071360;IPI00299499;IPI00981528;IPI00148257;IPI00873348;IPI00657770;IPI00657723;IPI00169342;IPI00964320;IPI00152304;IPI00005042;IPI00967437;IPI00967774;IPI00965625;IPI00965845	26;26;25;25;25;23;22;1;1;1;1;1;1;1;1	APOBEC1 complementation factor;APOBEC1-stimulating protein;cDNA FLJ61033, highly similar to APOBEC1 complementation factor;Putative uncharacterized protein A1CF;A1CF protein	A1CF;ACF;ASP;RP11-564C4.2-003	56.6	65.202	594	0	6.7612	14.902	60	7.8989	11.604	82	0.018779	0.052676	74	45070000	31651000
IPI00009057;IPI00179890;IPI00965308;IPI00966366;IPI00966108;IPI00965049;IPI00966981;IPI00966712;IPI00964602;IPI01019015;IPI00967913;IPI00967594;IPI00973731;IPI00982147;IPI00979451;IPI00982712;IPI00982785;IPI00973932	17;16;14;8;8;7;5;5;5;5;3;3;1;1;1;1;1;1	GAP SH3 domain-binding protein 2;Ras GTPase-activating protein-binding protein 2;cDNA FLJ76053, highly similar to Homo sapiens Ras-GTPase activating protein SH3 domain-binding protein 2 (G3BP2), transcript variant 3, mRNA	G3BP2;KIAA0660	42.7	54.12	482	1.4527e-243	10.723	22.628	33	12.753	16.267	53	0.016195	0.045586	44	30085000	36037000
CON__P35527;IPI00019359;CON__Q99456;IPI00015309;REV__IPI00018776;REV__IPI00940854	31;31;1;1;1;1	Cytokeratin-9;Keratin, type I cytoskeletal 9;Keratin-9	KRT9	62.4	62.129	623	0	0.022692	0.033694	137	0.024675	0.035053	85	0.015155	0.039484	109	221140000	27078000		+
CON__P13645;IPI00009865;CON__P02535-1;CON__Q7Z3Y7;IPI00418663;CON__Q148H6;CON__Q7Z3Y8;IPI00328103;CON__Q2M2I5;IPI00004550;CON__Q7Z3Z0;IPI00375911	31;31;10;3;3;3;3;3;2;2;2;2	Cytokeratin-10;Keratin, type I cytoskeletal 10;Keratin-10	KPP;KRT10	59.5	59.51	593	0	0.019757	0.041758	169	0.019216	0.027316	135	0.014804	0.038098	160	302440000	48057000		+
IPI01021464;CON__Q32MB2;IPI00174775;CON__Q7RTS7;IPI00329306;CON__Q3SY84;IPI00061200;IPI00878987;IPI01022028	5;5;5;5;5;3;3;3;1	Cytokeratin-73;Keratin, type II cytoskeletal 73;Keratin-73;Type II inner root sheath-specific keratin-K6irs3;Type-II keratin Kb36;Cytokeratin-74;Keratin, type II cytoskeletal 74;Keratin-5c;Keratin-74;Type II inner root sheath-specific keratin-K6irs4;Type-II keratin Kb37;Cytokeratin-71;Keratin, type II cytoskeletal 71;Keratin-71;Type II inner root sheath-specific keratin-K6irs1;Type-II keratin Kb34	K6IRS3;KB36;KRT6IRS3;KRT73;K6IRS4;KB37;KRT5C;KRT6IRS4;KRT74;K6IRS1;KB34;KRT6IRS1;KRT71	6.3	59.406	543	4.342e-19	NaN	NaN	1	NaN	NaN	0	0.013444	0.032838	3	326980	22501		+
IPI00220327;CON__P04264;CON__H-INV:HIT000016045	38;37;3	67 kDa cytokeratin;Cytokeratin-1;Hair alpha protein;Keratin, type II cytoskeletal 1;Keratin-1;Type-II keratin Kb1	KRT1;KRTA	61.2	66.038	644	0	0.026631	0.052968	182	0.022834	0.031315	154	0.011553	0.031947	163	431350000	1125200000		+
CON__P02533;IPI00384444;IPI00290077;CON__P19012;IPI00654614;CON__Q61782;IPI00908905	19;19;6;6;6;4;3	Cytokeratin-14;Keratin, type I cytoskeletal 14;Keratin-14	KRT14	50.2	51.621	472	4.8901e-244	0.0038445	0.0081015	13	0.014483	0.022103	7	0.011918	0.028875	12	8031800	277490		+
