# Supplementary material for: The Golgi associated ERI3 is a Flavivirus host factor
Source: Sci Rep. 2016 Sep 29;6:34379. doi: 10.1038/srep34379 (PMC5041148; doi:10.1038/srep34379)
Supplement: Supplementary Dataset 2 [file srep34379-s3.xls]

## Sheet: Sheet1
	S4 Table: Descriptive statistics for DENV infections in mosquitoes. Numbers in parentheses indicate n for each biological replicate.
	Exonuclease RNAi assays in mosquitoes
		GFP	AAEL007801
	n	111(28, 30, 26, 27)	112 (26, 28, 29, 29)
	Mean	16358.1	12228.1
	Median	14500	10000
	SD	12869.5	11976.3
	p-value	N/A	0.0071
