# Supplementary material for: The Golgi associated ERI3 is a Flavivirus host factor
Source: Sci Rep. 2016 Sep 29;6:34379. doi: 10.1038/srep34379 (PMC5041148; doi:10.1038/srep34379)
Supplement: Supplementary Dataset 3 [file srep34379-s4.xls]

## Sheet: siRNAs
siRNA Sequences used in this study
Name	Target	Catalog	Target sequence
Allstars		SI03650318	Proprietary sequence
Nonsilencing		SI04026960	AATTCTCCGAACGTGTCACGT
GFP	EGFP	SI04379956	AAGCAGCACGACTTCTTCAAG
ATP6VOC	V0C	SI00307384	CTGGATGTTTATTTATAAAGA
siControl	EGFP		CGGCAAGCTGACCCTGAAGTTCAT
siATPase	vATPV0C	SI00307384	CTGGATGTTTATTTATAAAGA
ERI3_III	ERI3	SI00692916	CAGCGGCATTGACGACTGCAA
ERI3_VII	ERI3	SI04279128	CTGCAAGAACATTGCCAACAT
Primers used for mosquito dsRNA synthesis.
Primer Name	Gene ID	Sequence (5’ to 3’)
dsExo F	AAEL007801	TAATACGACTCACTATAGGGCGGCAGAAGATGCCCAAAAA
dsExo R	AAEL007801	TAATACGACTCACTATAGGGGTGGTTAAAGCGTCCGCAAA
dsGFP F	N/A (control)	TAATACGACTCACTATAGGATGGTGAGCAAGGGCGAGGAGCTGT
dsGFP R	N/A (control)	TAATACGACTCACTATAGGTTACTTGTACAGCTCGTCCATGCCG

## Sheet: Real time primers
Primers used in this study
Target	Forward primer (5'-3')	Reverse primer (5'-3')
DENV-2 gRNA	ACC TGG GAA GAG TGA TGG TTA TGG	ATG GTC TCT GGT ATG GTG CTC TGG
DENV-2 gRNA and sfRNA	CCA TGA AAA GAT TCA GAA G	GCT GCG ATT TGT AAG GG
YFV17D	GGG CGA AGG AGT ATC CCA GT	ACG CTA ACC AGC ATC ATC AGG AGT
EV71	CCC TGA ATG CGG CTA ATC C	ATT GTC ACC ATA AGC AGC CA
MuV	CTC GGA GAA CAA GCC AGA TAC	GTA CCG ACT CCC ATA GCA TAA C
IFNB	CAT TAC CTG AAG GCC AAG GA	CAG CAT CTG CTG GTT GAA GA
IFITM2	CGA TCA CCG CTG GTC ACC ATG AA	CCC GGT CAC GTC GCC AAC C
GAPDH	GAG TCA ACG GAT TTG GTC GT	TTG ATT TTG GAG GGA TCT CG
ERI3	GCT TAC AGC TTC GCC ATG GG	CCT CGG CCA ATC AGA ACG GC
Primers used for mosquito knockdown studies
Primer Name	Gene ID	Sequence (5’ to 3’)
RT Exo F	AAEL007801	CGTCCTCACAGTGGAATGGA
RT Exo R	AAEL007801	CACCTTCGCGACGCATTTTG
RT S7 F	AAEL009496	GCAGACCACCATTGAACACA
RT S7 R	AAEL009496	CACGTCCGGTCAGCTTCTTG

## Sheet: Antibodies
Target	Alternative names	Manufacturer	Dilution
dsRNA		English and Scientific Consulting	1:500
HSPA5	BiP	Abcam	1:100
CANX	Calnexin	Abcam	1:100
GOLGB1	Giantin	Abcam	1:500
GOLGA1	Golgin-97	Abcam	1:500
TGON2	Tgn46	AbD Serotec	1:2000
Sec31		Anwar et al, 2011	1:200
pan-actin		ThermoFisher	1:2000
FLAG		Sigma	1:2000
DDX6		Bethyl Antibodies	1:2000
Streptavidin-HRP		ThermoFisher	1:1000
GFP-488		Rockland Immunochemicals	1:5000
